# Supplementary material for: Evolutionary and functional characterization of lagomorph guanylate-binding proteins: a story of gain and loss and shedding light on expression, localization and innate immunity-related functions
Source: Front Immunol. 2024 Jan 29;15:1303089. doi: 10.3389/fimmu.2024.1303089 (PMC10859415; doi:10.3389/fimmu.2024.1303089)
Supplement: Supplementary file 1 [file DataSheet_1.fasta]

>Ochotona princeps GBP2 XM_004582068
------------------------------------------------------------
---------------------------MASEIIMKAPICLVENLNQQLKVNPKALDILNK
ISQPVMVVGIVGLYHTGKSYLMNRLAGQNN---------GFPLGSTVRSETKGIWMWCVP
HPLKPNHTVVLLDTEGLGDVEKGDPKNDLWIFALTVLLSSTLVYNSLGTINHQALEQLH-
-FVTELTEFIRTRSSPISDEV-------EDSAEFVSFFPDFVWAVRDFTLELNLDGRPIT
EDEYLENALKSTPDE--NPGMQKSNKCRTCIRHLFPRRKCFVFSWPISNKKLLAHLDKVS
EDQLEPDFKNQTEKFCSHIFTNGETKTLRQGIIVTGNRLQSLVLTYVNAISSGDLPCMEN
AVLALAQIENSAAVRKAIAHYDQQMSQKVKLPTETLKELLDLHRVTEREAIDVFMKNSFR
DVDQHFQKELAAQLDAKRKNFCEKNEKESSDRCTALLQDIFGPLEKEVKQGIYSKSGGYR
LFYQKNKELKEKYYQEPGKGIQAEEILKRYLDSKEDVVQALLLTDQSLTEKEKDIEVERI
K-----AEAA----EKAKEMLEENQ--KRNEQILQEKAKSFEEHV--RQITEKMEKDRAE
LMAEHQRM-----LTFKLLEQQKLLNEGFKEESQKLQKEIQHI
>Ochotona curzoniae GBP1 XM_040998533
------------------------------------------------------------
---------------------------MESEIHMPSPMCLIENTDGQLRANQGALQILSA
ITQPVVVVAIVGLYRTGKSYLMNKLAGKEK---------GFSLGYTVQSHTKGIWMWCIP
HPKKSDHTLILLDTEGMGDVEKGNKQNDCWIFALAILLSSTFVYNSIGTINQQAMDQLH-
-FVTELTQRIRARSSTTDSKV-------EDSANFVGFFPNFVWTLRDFSLALEADGKPIT
ADEYLENSLKLRQGT--DEKTENFNEPRLCIRKFFPNKKCFIFDRPAQRKFLIH-LEHVK
EENMNPEFLEQEAEFCSYIFNNSEAKTLSGGITVNGPRLRNLVLTYVNAISSGDLPCMEN
AVLALAQIENSAAVQKAIAHYDQQMSQKVKLPTDTLQELLDLHRITEREAIDVFMKNSFR
DVDQHFQKELAAELDVKRNNFCEKNEKESSDRCTALLQDIFGPLEKEVKQGIYSKPGGYR
LFYQKNKELKEKYYQEPGKGIQADEILKRYLDSKEDVTQALLLTDQSLTEKEKDIEVERI
K-----AEAA----EKAKEMLQEYQ--KRNEQILQEKAKSYEEFL--KQAMVKMEKDRAE
LMAEHQRM-----LTFKLLEQQKLLNEGFKEESQKLAKEIQYI
>Oryctolagus cuniculus GBP1 XM_002715873
------------------------------------------------------------
---------------------------MTSEIHMPGPMCLIENINGQLLVNQEALKILSA
IKQPVVVVAIVGLYRTGKSYLMNKLAGKKK---------GFSLGSTVQSHTKGIWMWCVP
HPKKPDHALVLLDTEGLGDVEKGDNQNDSWIFALAILLSSTFVYNSMGTINQQAMDQLH-
-YVTELTDRIRAKSSPDANEV-------EDSSDFVSFFPDFVWTLRDFSLDLEVDGQAIS
ADQYLENSLKLKHGT--GEKIKNFNLPRLCIRMFFPKKKCFIFDRPTHRKKLGQ-LETMH
DDELDPEFVRQVAEFCSYIFSNSKTKTLSGGIRIDGPRLENLVLTYVSAISSGDLPCMEN
AVLALAEIENSAAVRKAIAHYDQQMSQKVQLPTETLQELLDLHRTSEREAIEVFIKNSFK
DVDHSFQKELAAQLEKKQNDFVNQNMEASSERCSALLQDIFQPLEESMKQGVFSKPKGYR
LLIQRMQELKEQYYQAPGKGIQAEETLQKYLKSKESAIDAILQTDQTLTEKEKDIEVERV
K-----AEAA----EANVKMLEELQ--KKNQQMMEQKEKSYQEHV--KQLTDKMERDRVQ
MLQEQERT-----LALKLQEQARLMNEGFANESKRLTNEIESL
>Ochotona princeps GBP1 XM_058658935
------------------------------------------------------------
---------------------------MTSQIHMPGPVCLIENINGQLMVNQEALKILST
IKEPVVVVAIVGLYRTGKSYLMNKLAGKKK---------GFSLGSTVQSHTKGIWMWCVP
HPKKSDRTLVLLDTEGLGDVEKGDNQNDSWIFALAILLSSTIVYNSMGTINQQAMDQLH-
-YVTELTERIRSKSSPEASEV-------EDSADFVSFFPDFVWTLRDFSLDLEVDGQVVT
ADQYLENSLKLKHGT--GEKIKNFNLPRFCIRTFFPKKKCFVFDRPTHRKRLGQ-LETLH
DDELDPEFVKQVTEFCSYIFDYSKIKTLSGGIKIDGPRLENLVLTYVNAISSGDLPCMEN
AVLALAQIENSAAVQKAIAHYDQQMSQKVKLPTDTLQELLDLHRTTEREAIDVFIKNSFK
DVDHLFQKDLAAQLEKRQNDFVNQNMKASSDRCSALLQDIFQPLEESMKQGVFSKPRGYR
LLIQKIQDLKEQYYQEPGKGTQAEETLQKYLKSKESAIDAVLQTDQTLTEKEKEIEVERV
K-----AEAA----EANAKMLEDMQ--KQTQQMMEQKEKSYQEHV--KQLTDKMEKDRIQ
MQQEQERT-----LALKLKEQEQLMKEGFQKESRVLNDQIQNL
>Ochotona curzoniae GBP1 XM_040998903
------------------------------------------------------------
---------------------------MTSQIHMPGPLCLIENINGQLMVNQEALKILSA
IKQPVVVVAIVGLYRTGKSYLMNKLAGKKK---------GFSLGSTVQSHTKGIWMWCVP
HPKKSDCTLVLLDTEGLGDVEKGDNQNDSWIFALAILLSSTIVYNSMGTINQQAMDQLH-
-YVTELTDRIRSKASPEASEV-------EDSAEFVSFFPDFVWTLRDFSLDLEVDGQVIT
ADQYLENSLKLKHGT--GEKIKNFNLPRFCIRTFFPKKKCFVFDRPTHRKRLGQ-LETLH
DDELDPEFVRQVTEFCAYIFDYSKIKTLSGGIKIDGPRLENLVLTYVNAISSGDLPCMEN
AVLALAQIENSAAVQKAIAHYDQQMSQKVKLPTDTLQELLDLHRITEREAIDVFIKNSFK
DVDHLFQKDLAAQLEKRQNDFVNQNMKASSDRCSALLQDIFQPLEESMKQGVFSKPRGYR
LLIQKIQDLKEQYYQEPGKGTQAEETLQKYLKSKESAIDAILQTDQTLTEKEKEIEVERV
K-----AEAA----EANAKMLEEMQ--NQTQQLMEQKEKSYQEHV--KQLTEKMEKDRIQ
MQQEQERT-----LALKLKEQEQLMKEGFQKESRLLNDQIQSL
>Ochotona curzoniae GBP5 XM_040998979
------------------------------------------------------------
---------------------------MAQEIHMADPMCLVENTNEQFTVNEEALQILSA
IKQPVVVVAIIGLYRTGKSYLMNKLAGKEK---------GFSVGSTVQSHTKGIWMWCVP
HPEKPDHTLVLLDTEGLGDVEKVDDKNDTKIFALTILLSSTFVYNTMSKIDQGAMDLLN-
-NVTELTGVLRARASHDLDEV-------EDTADVVSFFPNLVWTLRDFFLDLQKDGRLIT
ADEYLELSLKLKEGD--DQRTQTYNLPRKCIKKFFPTRKCFVFDSPTDLKKVAQ-LETMH
NDDLDPAFVQQVAEFCSYIFSHSMAKILPGGIKVNGPRLENLVLTYVNAINNGHLPCLEN
SVLTLAQIENSAAVQKAIAHYDQQMSQKVKLPTDTLQELLGAHSASHREAIEVFMKNSFK
DEDQKFQKELETLLVAKHDDFYKRNLEASSNLCSALLQEIFGPLEDSVNRGAYSKPGGHS
IYLQKVEELKAKYYQKPRKGIQAEEALQKYLKSKESVSATIQQTDKALTAREAEMAETRR
K-----AKAA----RAEAQRLADIE--RQNQQRMKEQERRRQEEV--RQMELNRARMREE
QQREAQRR-----LQEEAARLNAKHQAEQQRLQEEIRRL----
>Oryctolagus cuniculus GBP5 XM_002715513 
------------------------------------------------------------
---------------------------MALEILMAEPVCLIENTSEQFMVNEEAVQILSA
VTQPVVVVAIVGLYRTGKSYLMNKLAGKKT---------GFSVGSTVQSHTKGIWMWCVP
HPEKPDHTLVLLDTEGLGDVEKADDSNDIKIFTLAILLSSTFVYNTMSKIDQGSMDLLN-
-NVTELTDLLRVRTSPDPDVG-------EDAAGHVSFFPDLVWTLRDFFLDLQIDGQLIT
ADEYLENSLKLKEGD--DQRTQSYNLPRKCIKKFFPTRKCFIFDSPTDLKKLSQ-LETLS
DDDLEPLFVQQVAEFCSYIFNHSMTKTLPGGIKVNGPRLESLLLTYVNAISCGDLPCMEN
AVLTLTQKENTAAVQKAIAHYDQQMSQKVQLPTETLQELLDLHTASRREAIGVFMKDSFK
DVDQKFQKELEALLDAKRDDFCKRNLEASSDLCSALLQDIFGPL-ESSEQGTYSKPGGYN
LYLQKTEELKAEYYQKPRKGIQAEEALQEYLKSKESVSATILQTDQALRAREEEMKEARR
Q-----AEAA----RAEAERLEAIQ--RENQRLMEEQERRHQEEV--RQMEMNRARMLQE
QQRAKERR-----LQEEAQRLNAIHQAEQARLQEELRRLQQVS
>Oryctolagus cuniculus GBP5 XM_008265608 
------------------------------------------------------------
---------------------------MASEILMAEPVCLIENTSEQFMVNEEAVQILSA
VTQPMVVVAIVGLYRTGKSYLMNKLAGKKQ---------GFSVGSTVQSHTKGIWMWCVP
HPEKPEHTLVLLDTEGLADVEKVDNKNDTQIFALAILVSSVFVYNTMNKIDQGAVDLLN-
-DVTELTDLLKVRTSPDLDEV-------EDTADLVSFFPDLVWTLRDFYLCLETDGQLIT
ADEYLENSLKLKEGT--DQRTQAYNFPRKCIKKFFPTRKCFIFDLPTNQKKLAQ-LQILH
DDELECEFVQQMQEFCSYIFSHSMIKTLPGGIKVNGPRLENLVMTYVNAINRGDLPCIEN
SVLTLAQVENTAAVQKAIAHYDQQMSQKVHLPTETLQELLDLHTASQREAIEVFMKDSFK
DMDQKFQKELETLLDAKHDAFCKRNLEASSDLCSALLQDIFGPLEEAVKQGTYSKPGGYN
LYLQKTEELKAEYYQKPRKGIQAEEALQKYLKSKESVSATILKTDQALTARKEKMKKARR
Q-----AEVA----RAEAERLKAIQ--WENQRLMEEQERRHQKEV--WQMEMNRARMLQE
QQRAKEHR-----LQEEAAMLNAKLQAEQRRLTQQILKWHMAS
>Ochotona princeps GBP5 XM_004582189 
------------------------------------------------------------
---------------------------MAQEIHMADPMCLIENTNEQFTVNEEALQILSA
ITQPVVVVAIVGLYRTGKSYLMNKLAGKEK---------GFSVGSTVQSHTKGIWMWCVP
HPEKPDHTLVLLDSEGLGDVEKADDKNDTKIFALTILLSSTFVYNTMSKIDQGAMDLLN-
-NVTELTSVLRARASHDLDEV-------EDSADIVSFFPDLVWTLRDFFLDLQKDGQLIT
ADEYLELSLKLKEGD--DQRTQMYNLPRKCVKTFFPTRKCFVFDSPTDLKNVAQ-LETMH
DDDLDPAFVQQVAEFCSYIFSHSMAKILPGGIKVNGPRLENLVLTYVNAINNGHLPCLEN
AVLTLAQIENSAAVQKAIAHYDQQMSQKVQLPTDTLQELLDLHRIIEREAIDVFMKNSFK
DEDQKFQKGLETLLVAKHDDFYKRNLEASSNLCSALLQEIFGPLEDSVKQGAYSKPGGHS
IYLQKVEALKAKYYQKPRKGIEAEEALQKYLKSKESVSATIQQTDQALTAREAEMAEARR
K-----AEAA----RAEAQRLAAIE--QENQRRMEEQQRRHQEEV--RQMELNRARMREK
QQREVQRR-----LQEEAARLNEVHQAEQQRLQAEIRRL----
>Ochotona princeps GBP4 XM_036494382
------------------------------------------------------------
--MNQKSSNQAQTSKYRPCYRPRYKFYRASKFTRKTAICLVENKDEQLMVNPRALNILSR
ISQPVVVVAIVGLCRTGKSYLLNRVARQKH---------GFRLGSTVQSETKGIWMFCVP
HPSKRNHTLVLLDTEGLGDVEKGDPKNDSWIFALAVLLSSTLVYNSLGTINHQALEQLH-
-YVTELSQLIRTRASPTSDEA-------EDCTEFVHLFPDFVWAVRDFSLELKLQERHIT
EDEYLENALKLIPGE--NSRIQNSNMTRNCIRDFFPKRKCFVFSRPTNDNSLLAHIQEVS
EDQLESTFKFQSEQFCSYISTHGKVKTLGSGITVTGKRLGCLVEMYVNAINSGAVPCLEN
AVTTLAERENAAAVEKAAAHYMAQMAERVMLPVDTLQELLDMHTVCEKEAIEVFLEHSFK
DDNLKFQKTLMETIKEKKEYFLEQNEEASSKYCQTEIKKLSESLMENISRGTFCVPQGHK
LYQEARRKVEQDYKLVPRKGVKAEETLQKYLKSKESAIDAVLQTDQTLTEKEKEIEVERV
K-----AEAA----EANAKMLEDMQ--KQTQQMMEQKEKSYQEHV--KQLTDKMEKDRIQ
MQQEQERT-----LALKLKEQEQLMKEGFQKESRVLNDQIQNL
>Ochotona curzoniae GBP7 XM_040998558
------------------------------------------------------------
------------------------------------------------------------
-------------------------------------------------------MCCVP
HPSKRNHTLVLLDTEGLGDVEKGDPKNDSWIFALAVLLSSTLVYNSLGTINHQALEQLH-
-YVTELSQLIRTRASPTSDEA-------EDHTEFVHFFPDFVWAVRDFSLELKLQERHIT
EDEYLENALKLVPGE--NPRIQTSNMTRKCIRDFFPKRKCFVFHRPTNDNSLLAHIQDVS
EDELESAFKSQSEQFCSYISTRGKVKTLGSGVTVTGKRLGCLVEMYVNAINSGAVPCLEN
AVTTLAERENTAAVEKAATHYMAQMAERVMFPTDTLQELLDVHTACEKGAIEVFMEHSFK
DENQNFQKTLMETIEKKKEYFLQQNEEASSKYCQTKIKKLSESLMENISRGTFCVPQGHK
LYQEARRKVEQDYKLVPRKGVKANEVLQCFLESLEATEKFILNADKALTDMEKTLEAKNT
K-----REAM----EDQHR-IAQEV--IIHVKENWEKEK--ETLL--RQQEKLIEQKLRE
QEEVLKQK-------LKVIE-GMLNKE-LKTIKEVIEELNRRI
>Oryctolagus cuniculus GBP4 XM_017345575
------------------------------------------------------------
---------------------------MATNITMKTPICLVENWEEQLKVNPKALEILNQ
ISQPVVVVAIVGLYRTGKSYLMNRLAGQKH---------GFPLGSTIESETKGIWMWCVP
HPSKPNHTLVLLDTEGLGDVEKVSQTMFYALNCAHIFLFATSLHFF*-------------
------------------------------------------------------------
------------------------------------------------------------
------------------------------------------------------------
------------------------------------------------------------
------------------------------------------------------------
------------------------------------------------------------
------------------------------------------------------------
-------------------------------------------
>Oryctolagus cuniculus GBP4 XM_008264927
------------------------------------------------------------
---------------------------MATEF-MNAPICLVENWEEQLTVNPKALEILLN
ISQPVVVVAIVGLYRTGKSYLMNRLAGRSS---------GFPLGSTVQSETKGIWMWCMP
HPSKPDHTLVLLDTEGLGDVEKGDPENDSWIFALAVLLSSAFVYNSLGTINHQALEQLY-
-YVAELSQFIRAKSCLISEEV-------EDSTDFVSFFPDFIWAVRDFTLELKSHECPIT
EDDYLENALKLNPEN--NPRIKKSNMSRTCIRYFFPKRKCFVFHRPTSDKNVLVHLDKVP
ANQLERDFQEQTEKFCSYIFTHAKTKTLREGIIVTGNWLGRLLETYLDAINRGTVPCLEN
AVTALAKRENAAALQKAAEHYSRRMTQQVRFPTDTLQELLDVHAACEREATAIFMEHSFK
DEKLEFRKKLTDTIEKKKKDFLLQNEEASVEYCQAELRRLSESLMESISRGTFSVPGGHH
FYLEAKKKVEQNYELVPNKGVKANEVLQSFLQSQAATENSILQADNALTDGEKALAAEQA
K-----REAA----EKEQEVLRQRE--KEQQQMMEAQERSLLENM--SQLKEKMEKETAN
LLSEQEGM-----LEHKLKLQEEMLTEGFNKNAEALNKEINRL
>Oryctolagus cuniculus GBP7 XM_008264918
------------------------------------------------------------
------------------MDTTNPVVTMASRVNMEAPMCIVENQDGQLMVNPKALEILNQ
ISQPVVVVAIVGMYRTGKSYLMNRLAGENH---------GFHLGTTVKSETKGIWMWCVP
HPSQPKFTLVLLDTEGLGDVEKGDSKNDSWIFALAVLLSSTFVYNSLGTINHQALEQLH-
-YVAELTEIIRTKSTLRADEI-------DDSDEFVSFFPDFVWCVRDFMLELKLDGRPIT
EDEYLENALKLIPGR--NPKIQNSNLVRECIRHFFPKRKCFTFDRPTKEKELLVHIEDVA
EDQLDPNFQEQSENFCSYIFTYANPKILKDGIHVTGKRLGTLVETYVDAISSGAVPCLEN
AVTTLAQLENSAAVQKATDHYSAQMAQRARFPTDTLQELLDMHTTCEREAVAVFMEHSFK
DDNREFQKQLMETIEKKKEEFLLQNEEASDKYCQAELKQLSESLMESISRGAFSVSGGHS
LYLEAKRKVEQNYKLVPRKGVKANEVLQSFLQSQVVVESSILQADTALRAGEKALAAEQA
K-----REAA----EKEQELLRQRE--KEHQQKLEAQNRSYQENI--TQLKEKMERERKD
LLREQERM-----LEHKLKIQEDLLNEGFKRKSEELNTEITQL
>Ochotona curzoniae GBP4 XM_040998836
------------------------------------------------------------
---------------------------------MEAPICLVENCEEQLTVNPKALEILHK
ISQPVVAVAIVGLYRTGKSYLLNRLAGRNH---------GFPLGSTVQSQTKGIWMWCVP
HPSKPNHTLVLLDTEGLGDVEKGDPKNDSWIFALAVLLSSTLVYNSTGTINHQALEQLH-
-YVTELTQLIRARSSPISDEV-------EDSTDFVSFFPDFVWTVRDFTLELKLNGRPIT
EDEYLENALKLIPGK--NPRIENSNLPRTCIRYFFPKRKCFVFDRPTSDKNLLAHIEEVP
EDQLESNFKKQSIQFCNYIFTCGKTKTLRHGIIVTGHRLGCLVEMYVNAINSGAVPCLEN
AVTTLAERENTAAVEKAAAHYMAQMVERVMFPTDTLQELLDVHTACEKEAIKVFMEHSFK
DENQNFQKNLAEAIEKMKEDFLLQNEDASVKYSQAELKRLSKSLMENISGGTFSVPGGHN
LYLEARKKVEQEFALVPRKGVKAKEVLQSFMQSLAATEKSILQADQALTDGQKALAAEEA
K-----RQAA----EKERELLRHKE--KEQQQKMEAQERSFRENI--AQLQEKMEREKQE
ILREQEKM-----LKHKLEEQKRMLAEESKKNADVLKEQIQRL
>Ochotona curzoniae GBP4 XM_040998833
------------------------------------------------------------
---------------------------MASEIIMKAPICLVENWNQQLKVNPKALDILNK
ISQPVMVVGIVGLYRTGKSYLMNRLAGQNN---------GFPLGSTVRSETKGIWMWCVP
HPLKPNHTVVLLDTEGLGDVEKGDPKNDLWIFALTVLLSSTLVYNSLGIIDNQALEQLH-
-FVTELTEFIRTRSSPISDEV-------EDSAEFVSFFPDFVWAVRDFTLELILDGHPIT
EDEYLENALKSIPEG--NPGIQNSNKSRTCIKYFFPRRKCFVFSWPISNKKQLAHLDKVS
EDQLEPDFKNQSEKFRSHIFTIGETKTLRQGIIVTGNRLGSLVGMYVDAINSGAVPCLED
AVTTLAERENTKAVQKAADHYTAQMAQRVAFPTDTLQELLDVHTACEKEAIEIFMDHSFK
DDNFEFQHKLEEAIEKKKGDVLLQNEEASLKYCQAELRRLSEPLVESVSRGTFFVPGGHS
LYLEARKKVEQEYELVPRKGVKANEVLQGFLQSQAATEKSILQADKALTDAQKALAAEEA
K-----RQAA----EKERELLRQKE--KEQQQKMEAQEKSFRENI--TQMQKRI-KEIKA
HRREQEKM-----LEHKLKVKEEMLKEGHEEHVNKLGKEINWL
>Ochotona princeps GBP7 XM_058681307
------------------------------------------------------------
---------------------------MASEIIMKAPICLVENLNQQLKVNPKALDILNK
ISQPVMVVGIVGLYHTGKSYLMNRLAGQNN---------GFPLGSTVRSETKGIWMWCVP
HPLKPNHTVVLLDTEGLGDVEKGDPKNDLWIFALAVLLSSTLVYNSLGTINHQALEQLH-
-FVTELTEFIRTRSSPISDEV-------EDSAEFVSFFPDFVWAVRDFILELNLDGRPIT
EDEYLENALKSTPDE--NPGMQKSNKCRTCIRHLFPRRKCFVFSWPISNKKLLAHLDKVS
EDQLEPDFKNQTEKFCSHIFTNGETKTLRQGIIVTGNRLGSLVEMYVDAINSGAVPCLED
AVTTLAERENTKAVQKAADHYTAQMAQRVMFPTDTLQELLDVHTVCVKEAIEIFMEHSFK
DDSLEFQNKLKVTIEEKKGDFLLQNEEASFKYCQAELRRLSEHLMESVSGGTFFVPGGHS
LYLQARKKVEQEYELVPRKGVKGNEVLQGFLQSQTATEKSILLAGKALTDAQKALAAEEA
K-----REAA----EKELELLRQKE--KEQQQKMEAQEKIFLEQT--AQLQENIKEIEAQ
-RREQVKM-----LEHKLKVQEEMRKEGNEEHVNKLEKEIDGL
>Ochotona princeps GBP4 XM_004582188
------------------------------------------------------------
---------------------------------MEAPICLVENCEEQLTVNPKALEILHK
ISQPVVAVAIVGLYRTGKSYLLNRLAGRNH---------GFPLGSTVQSQTKGIWMWCVP
HPSKPNHTLVLLDTEGLGDVEKGDPKNDSWIFALAVLLSSTLVYNSLGTINHQALEQLH-
-YVTELTQLIRARSSSVSDEV-------EDSTDFVSFFPDFVWTVRDFTLELKLNGSPIT
EDEYLENALKLIPGK--NPRIENSNLPRTCIRYFFPKRKCFVFDRPTSDKNLLAHIEEVP
EDQLESNFKKQSKQFCNYIFTCGKTKTLRHGIIVTGNRLGCLVEMYVNAINSGAVPCLEN
AVTTLAERENAAAVEKAAAHYMAQMAERVMLPSDTLQELLDVHTVCEKEAIEVFMEHSFK
DENQNFQKNLVEAIEKMKEDFLLQNEDASVKYSQAELTRLSKSLMENISGGTFSVPGGHK
LYLEARKKVEKEYALVPRKGVKAKEVLQSFLQSQAATEKSILQADQALTDGQKALAAEEA
K-----REAA----EKERELLRQKE--KEQQQKMEAQEKSFRENI--AQLQEKMEREKQE
ILSEQENM-----LKHKLEEQERMLKEGFKKNANGLKEQIHQL
>Oryctolagus cuniculus GBP4 XM_002715512
------------------------------------------------------------
---------------------------MATDITMKTPICLVENWEEKLTVNPKALEILNQ
ISQPVVVVAIVGLYRTGKSYLMNRLAGQNH---------GFPLGSTVQSQTKGIWMWCVP
HPSKPNHTLVLLDTEGLGDVEKGDPKNDSWIFALAVLLSSAFVYNSLGTINHQALEQLH-
-YVTELTELIRAKSSPTSHEV-------EDSTEFVSFFPDFIWAVRDFTLELKLNGQPIT
EDEYLENALKLIPGK--NPRIENSNKPRTCIRYFFPKRKCFVFDRPTSDKNLLICIEEVP
EDQLELNFKVQSKKFCSYIFTHGKTKTLRQGIIVTGNRLGRLVEMYVDAINSGAVPCLEN
AVTTLAERENAAAVQKAAEHYLALVAQRVRFPTDTLQELLDLHAACEREAIEIFMEHSFK
DDNQKFQKKLAETIEKMKEEFLLQNEEASVKYCQAELKRLSASLMESISRGVFSAPGGHR
LYLEARKKVEEEYELVPRKGVKATEVLQRFLESQAAAENSILQADKALSDGEKALAAEEA
K-----REAA----EKEREVLRQRE--QEMQQKIEAQERSFQENI--AQLKEKMERERED
LLREQERM-----LEHKLKVQEEMLTEGFRKNAEELNNQIREL
>Oryctolagus cuniculus GBP4-like XM_017346109 
------------------------------------------------------------
---------------------------MATDITMKTPICLVENWEEQLKVNPIALEILNQ
ISQPVVVVAIVGLCRTGKSYLMNRLARQNH---------GFPLGSTIESETKGIWMWCVP
HPSKPNHTLVLLDTEGLGDVEKGDPKNDSWIFALAVLLSSAFVYNSLGTINHQALEQLY-
-FVTELTELIRARSSPPSDEV-------EDSAEFVSFFPDFVWAVRDFTLELNLKGQPIT
EDEYLENALKLIPET--NARIQNSNKPRKCIRYFFPERKCFVFDWPTNDKNVLVHMDKVP
EDQLELNFKVQSEKFCSYIFTHGKTKTLRQGIIVTGNRLGSLVEMYVDTINSGAVPCLEN
AVTTLAQRENAAAVQKAAEHYSRQMAQRLVLPTDTLQELLDVHAACEREAVEIFMEHSFK
DDTGEFQKNLLETTEQKKEDFLLQNEEASVKYCQAELTRLSASLMESISRGVFSAPEGHR
LYLEARKRIEEEYELVPRKGVKATEVLQTFLQSQAAAENSILQADKALTAGEKALAAEEA
K-----REAA----EKEREVLRQGE--QEMQQKMEAQERSFQENI--AQLKEKMERERED
LLREQERM-----LEHKLKATEVLQTFLQSQTATENSILQADK
>Oryctolagus cuniculus GBP4 XM_017346115
------------------------------------------------------------
---------------------------MATEFTMKAPVCLVENRKEQMIVNPKALEILNQ
ISQPVVVVAIVGLYHTGKSYLMNRLAGQKH---------GFPLGSTIESETKGIWMWCVP
HPSKPNHTLVLLDTEGLGDVEKRDPKNDSWIFALAVLLSSTFVYNSLGTINHQALEQLH-
-FVTELTELIRARSSPPSDEV-------EDSAEFVSFFPDFVWAVRDFTLELNLKGQPIT
EDEYLENALKLIPET--NARIQNANKPVMCIRYFFPKRKCFVFDRPTNDKNLLARMEEVP
EDQLELNFKKQSEKFCSYIFTHGKTKTLRQGIIVTGNRLGSLVEMYIDTINSGAVPCLEN
AVTTLAQRENAAAVQKAAEHYSRQMAQRLVLPIDTLQELLDVHAACEREAIEIFMEHSFK
DDNGEFQKNLLETTEQKKEEFLLQNEEASVKYCQAELTRLSASLMESISRGVFSAPGGHS
LYLEARKRIEEEYELVPRKGVKATEVLQSFLQSQAAAENSILQADKALSDAQKALAAEEA
K-----REAA----EKEKEVLRQRE--QEMQQKMEAQERSFQENI--AQLKEKMERERED
LLREQERM-----LEHKLKVQEGMPT-GFKGNAFKLSIEISWL
>Oryctolagus cuniculus GBP4 XM_008264924
------------------------------------------------------------
---------------------------MATDTTMKIPICLVENWEEQLTVNPKALEILNQ
ISQPVVVVAIVGLYRTGKSYLMNRLAGQNH---------GFPLGSTIKSETKGIWMWCVP
HPSKPNQILVLLDTEGLGDVQKGDPENDSWIFALAVLLSSTFVYNSLGTINHQALEQLH-
-FVTELTELIRARSSPPSDEV-------EDSAEFVSFFPDFVWAVRDFTLELNLNGQPIT
EDEYLEDALKLIPGT--NARIQNSNKLRKCIRYFFPERKCFVFDRPTNDKNLLVHLDKVP
EDQLELNFKEQSEKFCSYIFTHGKTKTLRQGIIVTGNRLGRLVEMYVDTINSGAVPCLEN
AVTTLAQRENAAAVQKAAEHYSRQMAQRLVLPTDTLQELLDLHAACEREAVEIFMEHSFK
DETREFQKNLLETTEQKKEEFLLQNEEASVKYCQAELTRLSASLMESISRGVFSAPGGHS
LYLEARKRIEEEYELVPRKGVKATEVLQTFLQSQAAAENSILQADKALTDAEKALAAGEA
K-----REAA----EKEREVLRQRE--QEMQQKMEAQERSFQENI--AQLKEKMERERED
LLREQERM-----LEHKLKVQKDMLTEGFNKEADMLHKEINRI
>Arvicanthis niloticus GBP4 XM_034500840 (Gbpd3)
------------------------------------------------------------
---------------------------MAPGT-MKAPMCLVENKNKQLLVNPRAIRILNN
ISQPVVVVAIVGMYRTGKSYLMNCLAGQNH---------GFPLGSTVQSQTKGIWMWCVP
HPTKSRHTLILLDTEGLGDVEKGDPKNDAWIFALAVLLSSTFVYNSTSTINNDALEKLH-
-YVTKLTELIRAKSSPRTDGI-------EDAREFVGFFPDFVWTVRDFTLDLKLDGCCIT
EDQYLENALKLVPGQ--DPQTVTSNWPRECIRQFFPRRKCFVFDWPVSDPQLLAKIESIP
ESRLNPKFQEQLKTFSSHIFTHAAGKRLGEGILVTGNRLGNLVQTYVDAINTGTVPCLEN
AVKTLAEHENSAAVQKAADHYSEQMGQRVRLPTDTLQELLDVHAACEKEAIAVFMEHSFK
DDQWKFQKKLVVTTEERKKTFMQQNEAASLRHCQAELDKVSESLRESISHGAFSVPGGYS
LYLEARKKVEQDYERVPRKGVKASEVFQNFLKSQITVEETILQSDKALSDGQKAMAAELA
K-----KEAA----EKELELMRQQQ--NKKEQEIEAQMRSFSENM--AQLQKKIEMEREN
LLRDQERV-----LHHKLEVLEELLREGVEEKYNDLKREINLR
>Microtus ochrogaster GBP4 XM_005357372 (Gbpd3)
-----------------------------------------------MLEDMHKMEQYVM
AEKGESHQEHMKQFTEKKKEDLGCQVVMASET-MKAPICLVENKNKKLSVNRRAIEILNS
ISHPVVVVGIVGMYRTGKSYLMNCLAGQNN---------GFPLGSTVQSQTKGIWMWCVP
HPTKPNHTLILLDTEGLGDVEKGDPTNDAWIFALAVLLSSTFVYNSMSTINNDALEKLH-
-YVTKLTELIRAKSSPQSNAI-------EDAGEFVSFFPDFIWTVRDFTLELKLDGHCIT
EDDYLEKALKLIPGQ--NPQIQTSNWSRECIRQFFPRRKCFVFDWPVSDPQLLAKIESIP
ESQLNPKFQKQSKAFCSYIFTHASIKKLREGVLVTGNRLGTLVETYVDAINSGTVPCLEN
AVKTLAERENSIAVQRAVDHYSEQMAQRVRLPTNTLQELLDVHAACEKEAITVFMEHSFL
DDQWEFQKKLVATIEKRKEAFMLQNEAASLSYCQAELERLSESLMENISCGSFSVPGGHS
LYLEVRKKVEQTYEQVPRKGVKANEVFQDFLKSQITIEDSILQSDKALTDGQKAMAAEQA
K-----KEAA----EKELELMRQQQ--TEQEQAKEAQMRTLSENM--AQLQKKMESEREN
LLREQERI-----LDHKIKALKELILDGVEEKYDDLRREIKLK
>Mus pahari GBP4 XM_021189011 (Gbpd3)
------------------------------------------------------------
---------------------------------MKAPMCLVENKNKHLLVNPRAIHILNN
ISQPVVVVAIVGMYRTGKSYLMNCLAGQNH---------GFPLGSTIQSQTKGIWMWCVP
HPTKPSHTLILLDTEGLGDVEKGDPRNDAWIFALAVLLSSTFVYNSMSTINNDALEKLH-
-YVTKLTELIRSKSSPRSDGI-------EDSREFVGFFPDFIWIVRDFTLELKLDGHCIT
EDQYLENALKLVPGQ--DPQTGTSNWPRQCIRQFFPRRKCFVFDWPVSDPQLLAKIESIP
ESQLNPKFRDQLKTFNSHIFTHATVKRLGEGILVTGNRLGNLVQTYVDAINTGTIPCLEN
AVTTLAQRENSAAVQKAADHYSEQMAQRMRLPTDTLQELLDVHAACEKEAIAVFMDHSFK
DEQWKFQKQLLGIIQEGKETFMRQNEAASLSHCQTELDKLSESLRENISCGAFCVPGGHN
LYLEARKKVEQDYEQVPRKGVKASEVFQNFLKSHITVEASILQSDKALSDGQRAMADEKA
K-----KEAA----EREVELMRQQQ--KKQELEIEAQMRSFTENM--AQLKKKMEMEKEK
LLRDQKRV-----LDQKMKALKELLLEEVEEKCDGLRREIKLR
>Rattus norvegicus GBP6 XM_017591354 (Gbpd3)
------------------------------------------------------------
------------------------------------------------------------
------------------------------------------------------------
----------------------------------------------MSTINHQALEKLH-
-YVTKLTELIRAKSSPRSDGL-------EDAREFVAFFPDFIWTVRDFTLELKLDGHCIT
EDQYLENALKLVSGQ--DPQTLVSNRPRECIRQFFPRRKCFVFVWPVSDPQLLSKIESIP
KSQMNPKFQEQLKNFCSYIFTHATGKRLGEGILVTGSRLGNLVQTYVDAINTGTVPCLEN
AVKTLAEHENSTAVQKAADHYSEQMAQRVRLPTDTLQELLDVHSACEKEAIAVFMEHSFK
DDQWKFQKKLTVIVEERKGAFMEQNESASLSQCQAELDKLSASLRESITHGAFYVPGGHS
LYLEAIKKVEQDYEQVPCKGVKASEVFQNFLKSQITVEESILQSDKALSDGQRAMAVELA
K-----NEAA----EKELELKRQQQ--KKQEQETETQMRSFSEIM--TQLQKKMEMEREN
ILRDKERV-----LDHKLKALRDLLLEGIEEKYEDLRREIKLR
>Mus musculus GBP6 XM_011249385 (Gbp6)
MAYFILLSVLFLLQHVISFNSFSLSLSLSLSLSLSLSLSVCVCVVSLHKRGAKRAGGRRA
EGSLRRQQQLRTALGPVLWDQIHLRWQVAMTQPQMAPICLVENHNEQLSVNQEAIEILDK
ISQPVVVVAIVGLYRTGKSYLMNCLAGQNH---------GFPLGSTVQSQTKGIWMWCMP
HPTKPEHTLVLLDTEGLGDVEKGDPKNDLWIFALSVLLSSTFIYNSMITINHQALEQLH-
-YVTELTELIRAKSSPNPAGI-------KNSTEFVSFFPDFVWTVRDFMLELKLNGEDIT
SDDYLENALKLIPGD--KPRMQASNSCRECIRLFFPNRKCFVFDRPTHDKELLQKLDSIT
EDQLDPKFQEVTKAFVSYIFTYAKIKTLKEGIKVTGNRLGILVTTYVNAINSGAVPCLDD
AVTTLAQRENSVAVQKAADHYSEQMAQRLRLPTETLQELLDVHAACEKEAMAVFMEHSFK
DENQQFLKKLVELIGENKELFLSKNEEASNKYCQEELDRLSKDFMENI--STFFVPCGHK
LYMDKREKIEHDYWQVPRKGVKASEVFQSFLQSQAFIESSILQADTALTAGEKAIAEERA
Q-----KVAA----EKEQELLRQKQ--KEQQEYMEAQEKSHKENL--EQLRRKLEQEREQ
DIKDHDMM-----LKKLMKDQKAFLEEGFKKKAEEMNKEIQQL
>Mus caroli GBP6 XM_021162424 (Gbp6)
------------------------------------------------------------
-----------------------------MTQPQMAPICLVENHNEHLSVNQEAIGILEK
ISQPVVVVAIVGLYRTGKSYLMNCLAGQNH---------GFPLGSTVQSQTKGIWMWCVP
HPTKPEHTLVLLDTEGLGDVEKGDPKNDLWIFALGVLLSSTFIYNSMNTISHDSLEKLH-
-YVTELTELIRAKSSPNPDGI-------KNSTEFVSFFPDFVWIVRDFMLELKLNGEDIT
SDDYLENALKLIPGN--NPRMQASNSARECIRRFFPNRKCFVFDRPTHDRELLQKLETIS
ENQLDPMFREGTKAFVSYIFTYAKIKTLKEGIKVTGNGLGILVTTYVDAINSGAVPCVDD
AVTTLAQHENSVAVQKAASHYSEQMAQRLRLPTDTLQELLDVHEACEKEAMAVFMEHSFK
DENQQFLKKLVELIGEAKVLFLLKNEEASDEYCQEELDRLSKDFMENI--STFSVPGGHR
LYMDMREKIEHDYWQVPRKGVKAREVFQNFLQSQAIIESSILQADTALTAGQKAIAEERA
K-----KEAA----EKEQELLRQKQ--KEQQEYMEAQEKSNKENL--EQLRRKLEQEREQ
LIKDHNMM-----VEKKLKEQKALLEEGFKKKAQEMGGEIQQL
>Mus musculus GBP11 NM_001039647 (Gbp6)
------------------------------------------------------------
-----------------------------MTQPQMAPICLVENHNEQLLVNQEAIEILDK
ISQPVVVVAIVGLYRTGKSYLMNRLAGQNH---------GFPLGSTVQSQTKGIWMWCVP
HPTKPEHTLVLLDTEGLGDVEKGDPKNDLWIFALSVLLSSNFIYNSMNTISHDSLEKLH-
-YVTELTELIRAKSSPNPHGI-------KNSTEFVSFFPDFVWTVRDFTLKLKLNGEDIT
SDGYLENALKLIPDN--NPRMQASNLARECIRRFFPNRKCFVFDRPTYDIELLQKLETIS
EDQLDPMFQKRTKAFVSYIFNYAKIKTLKEGIKVTGNGLGILVTTYVDAINSGAVPCLHD
AVTTLAQRENSVAVQKAADHYSEQMAQRLRLPTETLQELLDVHAACEKEAMAVFMEHSFK
DENQQFLKKLVELISEKNGLFLLKNEEASDKYCQEELDRLSKDLMDNI--STFSVPGGHR
LYMDMREKIEHDYWQVPRKGVKAIEVFQSFLQSQAIIESSILQADTALIAGQKAIAEKCT
N-----KEAA----EKEQDLLRQKQ--KEQQKYMEAQEKRNKENL--EQLRRKLMQEREQ
LIKDHNMM-----LEKLMKEQKALLEEGYKKKAEEMRREIYRL
>Mus caroli GBP6 XM_029477690 (Gbp6)
------------------------------------------------------------
------------------MVPIHLRWQVAMTQPQMAPICLVENHNEHLSVNQEAIDILDK
ISQPVVVVAIVGWSRTGKSYLMNRLVGQNH---------GFPLGSTVQSQTKGIWMWCVP
HPTKPDHTLVLLDTEGLGDVEKGDPKNDSWIFALSVLLSSTFIYNSMSTINHQALEQLH-
-YVTELTELIRVKSSPNPHGI-------KNSTEFVSFFPDFVWTVRDFMLELKLNGEDIT
SDDYLENALKLIPGD--KPRMQASNSCRECIRCFFPNRKCFVFDRPSHDKELLQKLDCIT
EDQLDPKFQEVTKAFVSYIFTYAKIKTLKEGIKVTGNRLGTLVTTYVDAINSGAVPCLDD
AVTTLAQHENSVAVQKAADHYSEQMAQRLRLPTDTLQELLDVHAACEKEAIAVFMEHSFK
DENQQFLKKLVELIGEKKELFLSKNEEASNKYCQEELDRLSKDFMENI--STFFVPWGHK
LYMDKREKIEHDYWQVPRKGVKASEVFQNFLQSQAIIESSILQADTALTAGEKAIAEERA
Q-----KVAA----EKEQELLRQKQ--KEQQEYMEAQEKSHKENI--EQLRKKLMQEREQ
DIKDHDMM-----LKKQLKDQEAFLKEGFKKKAEEMNKEIQQL
>Mus musculus GBP9 XM_006534924 (Gbp6)
------------------------------------------------------------
-----------------------------MTQPQMAPICLVENHNEQLLVNQEAIEILEK
ISQPVVVVAIVGLYRTGKSYLMNCLAGQNH---------GFPLGSTVQSQTKGIWMWCMP
HPTKPEHTLVLLDTEGLGDVEKSNPKNDSWIFALSVLLSSTFVYNSMSTINHQALEQLH-
-YVTELTELIRSKSSRNPHGI-------KNSTEFVSFFPDFVWTVRDFMLELKLNGEDIT
SDEYLENALKLIPGY--NPRVQASNSARECIRCFFPNRKCFVFDRPTHDRELLQKLETIS
EDQLDLKFREGTKAFVSYVFTYAKIKTLREGIKVTGNRLGTLVTTYVDAINSGAVPCLDD
AMTSVARRENSVAVQKAADHYSEQMAQRLRLPTDTLQELLDVHAACEKEAMAVFMEHSFK
DENQQFLKKLVEIISEKIAFFWLKNEEASNKYCQEELDRLSKDFMDNI--STFSVPGGHR
IYTDMRKKIERDYWQVPRKGVKACEVFQNFLQSQYIIESSILQADRALTAGEKAIAEERA
Q-----KEVA----EKEQELLRQKQ--KEQQEYMEAQEKRNKENL--EQLRRKLMQEREQ
DIKDHDMM-----LEKQLKDQKAFLEEGFTNKAEEINAEIERL
>Mus musculus GBP5b M81128 (Gbp6)
------------------------------------------------------------
-----------------------------MTQPQMAPICLVENHNEQLSVNQEAIEILDK
ISQPVVVVAIVGWSHTGKSYLMNCLAGQNH---------VFPLGSTVQSQTKGIWMWCMP
HPTKPEHTLVLLDTEGLGDVEKGDPKNDLWIFALSVLLSSTFVYNSMNTINHQALEQLH-
-YVTELTELIRAKSSPNPHGI-------KNSTEFVSFFPDFVWTVRDFMLELKLNGEDIT
SDEYLENALKLIPGN--NPRIQASNSARECIRRFFPNRKCFVFEWPTHDIELIKQLETIS
EDQLDPTFKESAMAFASYIFTYAKIKTLREGIKVTGNGLGTLVTTYVDAINSGAVPCLDD
AVTTLAQRENSVAVQKAASHYSEQMAQRLSLPTDTIQELLDVHAACEKEAMAVFMEHSFK
DENQQFLKKLVELLREKNGLFLLKNEEASDKYCQEELDRLSKDLMDNI--STFSVPGGHR
LYMDMREKIEHDYWQVPRKGVKASEVFQNFLQSQAIIESSILQADTALTAGQKAIAEKHT
K-----KEAA----EKEQDLLRQKQ--KEHQEYMEAQEKRNKENL--EQLRRKLEQEREQ
LIKDHNMM-----LEKLTKEQKTFREEGYKTQAEELRREIHQL
>Mus musculus GBP10 NM_001039646 (Gbp6)
------------------------------------------------------------
-----------------------------MTQPQMAPICLVENHNEQLSVNQEAIEILDK
ISQPVVVVAIVGWSRTGKSYLMNCLAGQNH---------GFPLGSTVQSQTKGIWMWCMP
HPTKPEHTLVLLDTEGLGDVEKGDPKNDLWIFALSVLLSSTFIYNSMITINHQALEQLH-
-YVTELTELIRAKSSPNPAGI-------KNSTEFVSFFPDFVWIVRDFMLELKLNGEDIT
SDDYLENALKLIPGD--KPRMQASNSCRECIRLFFPNRKCFVFDRPTHDKELLQKLDSIT
EDQLDPKFQEVTKAFVSYIFTYAKIKTLKEGIKVTGNKLGILVTTYVDAINSGAVPCLDD
AVTTLAQRENSVAVQKAADHYSEQMAQRLRLPTETLQELLDVHAACEKEAMAVFMEHSFK
DENQQFLKKLVELIGENKELFLSKNEEASNKYCQEELDRLSKDFMENI--STFFVPCGHK
LYMDKREKIEHDYWQVPRKGVKASEVFQSFLQSQAFIESSILQADTALTAGKKAIAEERA
Q-----KVAA----EKEQDLLRQKQ--KEQQEYMEAQEKSHKENI--EQLRRKLMQEREQ
LIKDHNMM-----LKKQLKDQKAFLEEGFKKKAEEMNKEIQQL
>Mus caroli GBP6 XM_021162459 (Gbp6)
------------------------------------------------------------
-----------------------------MTQPQMAPICLVENHNEHLSVNQEAIDILDK
ISQPVVVVAIVGLYRTGKSYLMNRLAGQNH---------GFPLGSTVQSQTKGIWMWCVP
HPTKPEHTLVLLDTEGLGDVEKGDPKNDSWIFALSVLLSSTLIYNSMSTINHQALEQLH-
-YVTELTELIRAKSSPNPHGI-------KNSTEFVSFFPDFVWTVRDFTLELKLNGEEIT
SNDYLENALKLIPGN--NPRIQASNLARECIRRFFPNRKCFVFDRPTHDIELLQKLETIS
EDQLDPKFQERTKAFVSYIFTYAKIKTLSEGIKVTGNGLGTLVTTYVDAINSGAVPCLDD
AVTTLAQHENSVAVQKAVNHYSEQMAQRLRLPTDTLQELRDVHAACEKEAIAVFMEHSFK
DENQQFLKKLVELICWKNGLFLLKNEEASNKYCQEELNRLSKDFMENI--STFSVPGGYR
RYMDMREKIEHDYWQVPRKGVKASEVFQSFLQSQTIIESSILQADTAITAGEAFDPLALR
RDRHSNKEAA----ERMKELLRQKE--KEHQQLMEAQKKSHKENI--EQLRRKLMQEREQ
LIKSLKMM-----LEKQLQDQKDFLEEGFKKKAEEMSG-----
>Peromyscus maniculatus bairdii GBP6 XM_006985846 (Gbp6)
------------------------------------------------------------
---------------------------MASGQNMMAPICLVENHNEQLSVNREAVEILDT
ISQPAVVVAIVGLYRTGKSYLMNRLAGRNH---------GFPLGSTVQSETKGIWMWCVP
HPTKPKHTLVLLDTEGLGDVEKGDPKNDSWIFALAVLLSSTFVYNSMNTINHQALEQLH-
-YVTELTELIRAKSSPNPDGI-------KNSTEFVSFFPDFIWTVRDFMLEMKLNGEVIT
EDQYLENALKLIPGN--NPRVQASNLPRECIRHFFPKRKCFVFDRPTNDKELLQKIETIS
EDQLEPKFQEQTRAFVSYVFTYAKIKTLREGIEVTGNRLGTLVTTYVDAINSGAVPCLDD
AVTTLAQRENSAAVQKAADHYSEQMAQRLRLPTDTLQELLGVHTACEKEAIAVFMEHSFK
DENQQFQKKLMELIVLKRADFLLRNEEASEKFCQEELNHLTKALTESISAGTFSVAGGHR
LYMDTREKIEKDYWQVSRKGVKASEVFQSFLQSQATIESSILQADTALTAGEKAIAEERA
Q-----KEAA----EKEQELLRQKQ--KEQQQLMEAQERSHKENL--EQLRTKLVQEREQ
LIKDHKTM-----LEKQLQAQKALLAEGYKKKSEEMNAEINNL
>Rattus norvegicus GBP11 XM_017599539 (Gbp6)
------------------------------------------------------------
----------------------------------MAPICLVENHNERLSVNQKAIEILDK
ISQPVVVVAIVGLLPSG-------------------------------LQTKGIWMRCMP
HPTKPKHTLVLLDTEGLGDVEKPSAS----------------------------------
-YVTELTELIRARSSPNPDGI-------KNSTEFVSFFPDFVWTVLDFMLELKLNGKNIT
SDEYLENALKLIPGN--SPRIQASNLPRECIRQFFPNRKCFVFDRPTHDKELLQKLETIS
EDQLDPNFCEGTKAFVSYIFPYAKMKTLREGILLDHQGLGTLVTTYVDAINSGTVPCLDD
AVTTLAQHENSVVVQKAVDHYSEQMAQSLRLPTDMLQELLDEHTACEKEAISVFIEHSFK
DENQLFLKLVKL-IGEKKGLFVLKNEEASDKYCQEELDRLSKDFMENI--STFSVPGGHR
LYVDMREKIERDYWQVPRKGVKASEVFQSSLKSQVIIERSILQADTDLTAGEKAIAEERT
Q-----KEAA----EKEQVLLRQKQ--REQQELMEVQEKSNKENL--DQLRAKLVQERKQ
LIKEYKMV-----LEKQLKDQKAYLEEGFKKKAEEMSGKDMKQ
>Grammomys surdaster GBP6 XM_028782360 (Gbp6)
------------------------------------------------------------
-----------------------------MTQLQTAPICLVENHNGQLSVNRKAIEILDK
ISQPVVVVAIVGLYRTGKSYLMNCLAGQNH---------GFSLGSTVQSETKGIWMWCVP
HPIKPKHILVLLDTEGLGDVEKGDPKNDSWIFALGVLLSSTFVYNSMKTIDHYALEQLH-
-YVTELTELIRAKSSPNPIGI-------KNSTEFVSFFPDFVWTVRDFTLELKLNGKEIT
SDGYLENSLKLIPGD--HPKIKASNLPRECIRCFFPNRKCFVFDWPTYDKELLQKLDTIS
EDQLNPKFLEGTKAFVSYIFTYAKVKTLREGIKVTGNRLGTLVTTYVDAINSGAVPCLDD
AVTTLAQRENSVAVQKAANHYSEQMAQQLRFPTDTLQELLDVHTACEKEATAVFMEYSFK
DENQLFLKKLVELIGEKKGLFLLKNEEASDKYCQEELDRLSKDFMENI--STFSVPGGHR
LYMDMREKIEHDYWQVPRKGVKASEVFQRFLQSQAIIESSILQADTALTAGEKAIAEERA
Q-----KEAA----EKEQELLRQKQ--KEQEQMLEAQEKSHKENL--EQLRTKLVQEREQ
FIKDHDMM-----LEKQLKDQRAFLEEGFKKKAEEMSGEIQRL
>Arvicanthis niloticus GBP6 XM_034508931 (Gbp6)
------------------------------------------------------------
-----------------------------MTQLQTAPICLVENHNGQLSVNRKAIEILDK
ISQPVVVVAIVGVYRTGKSYLMNCLAGQNH---------GFPLGSTIQSETKGIWMWCVP
HPTKPKHTLVFLDTEGLGDVEKGDSKSDSWIFALAVLLSSTFIYNSMNSINHQALEQLD-
-YVTKLTELIRAKSSPNPTEI-------KNSTEFVSFFPDFVWTVRDFTLELKLNGEEIT
SDEYLENALKLIPGN--HPRIKASNLPRECIKCFFPNRKCFVFDRPTYDIELLKKLDTVS
EDQLDPKFREGTKAFVSYIFTYAKIKTLREGIKVTGNQLGTLVITYVDAINSGAVPCLDD
AVTTLAQRENSAAVQQAADHYSEQMAQRLRFPTDTLQELLDVHTACEKEAIAVFMEHSFK
DENQQFLKKLVELIGEKKGLFLLKNEEASNKYCWEELDRLSKDFMENI--STFSVPGGHR
LYMDMRKKIEHDYWQVPRKGVKASEVFQRFLQSQAVIESSILQADTALTAGEKAIAEERA
Q-----KEEA----EKEQELLRQKQ--KEQQQLLEAQEKSHKENL--EQLRTKLMQEREQ
LIKNHYMM-----LEKQLKDQKAFLEEGFEKKAKEMRGEIQRL
>Cricetulus griseus GBP2 XM_007655145 (Gbp6)
------------------------------------------------------------
---------------------------MTRPQ-MMAPICLVENHKEQLSVNQKAIEILDK
ISQPVVVVAIVGLYRTGKSYLMNRLAGQNK---------GFPLGSTVQSETKGIWMWCVP
HPTNPKHTLVLLDTEGLGDVEKGDPKNDSWIFALAVLLSSTFVYNSMNTINHQALEHLH-
-YVTELTDLIRAKSSESPGGI-------KNSTEFVSFFPDFIWTVRDFTLELKLCGDSIT
EDQYLENALKLIPGN--NPRIQASNLPRECIRHFFPKRKCFVFDRPTNDKELLQKIETVS
EDQLDPKFQEQTSAFVSYIFNDAKIKTVREGIKVTGNRLGTLVTTYVDAINSGAVPCLDD
AVTTLAQRENSAAVQKAADHYSEQMTQRLRLPTDTLEELLDEHTACEKEAIAVFMEHSFK
DENQQFQKKLLELIDEKKSIFMLKNEEASDKFCQEELNRLSKAFMENI--STFSVPGGHR
LYMEMREKIEHGYWQVPRKGVKAREVFQNFLQSQATIESSILQADTALTAGEKAIAEERA
Q-----KEAA----EKEQELLRQKQ--KEQQQLMEAQERSHKENL--EQLRTKLVQERQQ
LIKDQEKM-----LEKQLQDQKALLEEGFRKKSEEMNGEIQRL
>Microtus ochrogaster GBP6 XM_005372102 (Gbp6)
------------------------------------------------------------
---------------------------MARPQ-MMAPICLVENHKDQLSVNQTAIEILDN
ISQPVVVVAIVGLYRTGKSYLMNRLAGQNH---------GFPLGSTVQSKTKGIWMWCVP
HPTKPKHTLVLLDSEGLGDVEKGDSKNDSWIFALAVLLSSTFVYNSMGTINHQALEQLH-
-YVTELTELIRAKSSPNPDGI-------KNSTEFVSFFPDFIWAVRDFMLELQIDGETVT
EDKYLENALKLIPGD--DPRTQEFNLPRECIRRFFPNRKCFVFDKPVHNKTLLRKLETIS
EDQLDPMFQEQTRAFVSFIFTHAKIKMLREGIKVTGNRLGTLVMTYVDIINSGAVPCLDD
AVTTLAQRENSTALQKAAEHYSEQMGQLLRLPTDTLQELLDAHTACEKEAIAVFMEHSFK
DEDQQFQKLLLELIDEKKRMFMLKNEEASDQYCQEELNRLSKDFMENI--STFSVPGGHR
LYLEMRGKIEHDYWQVPRKGVKASEVFQRFLQSQATIESSILKTDTALTAGEEVIAEERA
Q-----REAA----EKEQELLRQKQ--EEQQQLMEAQERSHKENH--EQLRIKLIQERDQ
LIEDHKII-----LENQLQHQKNWLEEGFKKKSEEMCGEIQRL
>Peromyscus maniculatus bairdii GBP6 XM_006975435 (Gbp6)
------------------------------------------------------------
---------------------------MARPE-MMAPICLVENFKEQLSVNQKAIEILDT
ISQPVVVVAIVGLYRTGKSYLMNRLAGQNH---------GFPLGSTVQSETKGIWMWCVP
HPTKPKHTLVLLDTEGLGDVEKGDPKNDSWIFALAVLLSSTFVYNSMNTINHQALEQLH-
-YVTELTELIRAKSSPNPDGI-------KNSSEFVSFFPDFIWTVRDFMLRLKLNGEDIT
EDQYLENALKLIPGN--HPRVQASNLPRECIRHFFPKRKCFVFDRPTDDKELLQKIETIS
EDQLDPKFQEQTRAFVSYIFTYAKIKTLREGIKVTGNRLGTLVTTYVDAINSGAVPCLDD
AVTTLAQRENSAAVQKATDHYSEQMAQRLSLPTDTLQELLDVHTACEKEAIAVFMEYSFK
DENQQFQKKLLELIDEKKRIFMLKNEEASDKYCQEELSRLSKPLVENI--SMFSAPGGHR
LYMEMREKIERDYGQVPRKGVKASEVIQSFLQSQATIESSILQADTALTAGEKAIAEERA
Q-----KEAA----EKEQELLRQKQ--KEQQQLMEAQERSHKENL--EQLRTKLVQEREQ
LIKDHKTM-----LDKQLQNQKALLEEGFKKKAEAMNGEIQRL
>Microtus ochrogaster GBP6 XM_005359674 (Gbp6)
------------------------------------------------------------
---------------------------MASGPKMMAPICLVENHKEQLSVNQKALEILDK
ISQPVVVVAIVGLYRTGKSYLMNCLAGQNH---------GFPLGSTVQSETKGIWMWCVP
HPTKPKHTLVLLDTEGLGDVEKVDPTNDSWIFALAVLLSSTFVYNSMGTINHQALEQLH-
-YVTELTELIRAKSSPSPDGI-------KNSTEFVSFFPDFIWTVRDFTLELKLDGKSVT
EDEYLENALKLIPGD--NPRIQASNLPRECIRHFFPKRKCFVFDRPTNDKELLRKIETIS
EDQLDPKFQEQTRAFVSYIFTEAKIKTLREGIKVTGNRLGTLVTTYVDAINSGAVPCLDD
AVTTLAQRENSAAVQKAAEHYSEQMGQRLRLPTDTLQELLDVHTACEKEAIAVFMEHSFK
DENQQFQKKLLESIVIKRADFLLKNEEASEKYCQEELNCLAKALIESISAGTFSIAGGHR
LYMEMREKIEQDYWQVPRKGVKASEVFQTFLKSQATIESSILQADTALTAGEKAIAEERA
Q-----KEAA----EKEQDLLRQKQ--EEQQQLMEAQERSHKENL--EQLRTKLVQEREQ
LIRDQKKM-----LEKQLQAQKALIAEGYKKKSEEMNAEINNL
>Cricetulus griseus GBP6 XM_035461023 (Gbp6)
------------------------------------------------------------
---------------------------MTRPQ-MTAPICLVENHKEQLSVNQKAIEILNE
ISQPVVVVAIVGLYRTGKSYLMNRLAGQNQ---------GFPLGSTVQSETKSIWMWCVP
HPTKPEHTLVLLDTEGLGDVEKVDPKKDSWIFALAMLLSSTLVYNSMITINHQNLEQLH-
-YVTELNELIKAKSSPSPVGI-------KNSTE--SFFPDFVWTVRDFMLELKLDGDSIT
EDEYLENALKLIPGN--NPRIQASNLPRECIRHFFPKRKCFVFDRPMNDKELLQKIETVS
EDQLDPKFQEQTRAFVSYIFNDAKVKTLREGIKVTGNRLGTLVATYVDAINSGAVPCLDD
AVTTLAQRENSAAIQKAVDHYSEQMAQRLRLPPDMLQELLGEHTACEKEAIAVFMD----
-ENQQFQKKLLVMFVS---------------------LTVMTLVLLHI--CSVAVP----
----------------------SLTTCACLIQPITFFPSSTLNPPSFLPSLNLPGTEEWA
Q-----KEAA----EKKQELLRQKQ--KEQQQLMEAQEKSHKENL--EQLRTKLLQEREQ
LIEDQKKM-----LEKQLQDQKALLEELFRKKSEEMNGEIDLL
>Meriones unguiculatus GBP6 XM_021647448 (Gbp6)
------------------------------------------------------------
-----------------------------MTEPQTAPICLVENHNEQLLVNRKAMEILDD
ISEPVVVVAVVGLYRTGKSYLMNCLAGQNH---------GFPLGSTVQSETKGIWMWCVP
HPTKPKHTLVLLDTEGLGDVEKVGRGYSCFSVSLLP------------------------
------------------------------------------------------------
------------LGN--SPKKQASNLPRECIRQFFPNRKCFVFDRPTNDTEFLQKLETVS
GDQLNPKFQEQTRAFISYVFTHAKIKTLRAGITVTGNRLGTLVMTYVDAIRSGAVPCLDD
AVTILAQRENSAAVHKAAEHYSEQMGRQLKLPTDTLQELLDIHTACEKQALAVFMEHSFK
DENQQFQKKLLV---------------------ICPCSSLSRMGHAIP------------
--------------------CRATEVFQSYLKSQAAIESSILQADTALTAGEKAIAEERA
Q-----KEAA----EKEQELLRQKN--KETEQQLEAREKSHKENL--EQLRTKLVQEREQ
LIKDQKMM-----LEKQLQEQKALLEQGFEKKAQEMNKQIELL
>Rattus norvegicus GBP6 XM_008770121 (Gbp6)
------------------------------------------------------------
------------------------------------------------------------
------------------------------------------------------------
------MSSKSVAGKCSRVTTKGDPKNDSWIFALAVLLSSTFVYNSLSTINRQALEQLHA
SYVTELTELIRARSSPNPDGI-------KNSTEFVSFFPDFVWTVLDFMLELKLNGKNIT
SDEYLENALKLIPGN--SPRIQASNLPRECIRQFFPNRKCFVFDRPTHDKELLQKLETIS
EDQLDPNFCEGTKAFVSYIFPYAKMKTLREGILLDHQGLGTLVTTYVDAINSGTVPCLDD
AVTTLAQHENSVVVQKAVDHYSEQMAQSLRLPTDMLQELLDEHTACEKEAISVFIEHSFK
DENQLFLKLVKL-IGEKKGLFVLKNEEASDKYCREELERLSKDFMENI--STFSVPGGHR
LYVDMREKIERDYWQVPRKGVKASEVFQSSLKSQVIIENSILQADTALTAGEKAIAEERT
Q-----REAA----EKEQELLRQLK--ETIA*----------------------------
-------------------------------------------
>Mus musculus GBP4 XM_006534804 (Gbp6)
------------------------------------------------------------
-----------------------------MTQPQMAPICLVENHNEQLSVNQEAIEILDK
ISQPVVVVAIVGWSHTGKSYLMNCLAGQNHVSGTLPTSQRFPSGLHRAVSDQGHLDVVHA
PPHQARA-LVLLDTEGLGDVEKGDPKNDLWIFALSVLLSSTFVYNSMNTINHQALEQLH-
-YVTELTELIRAKSSPNPHGI-------KNSTEFVSFFPDFVWTVRDFMLELKLNGEDIT
SDEYLENALKLIPGN--NPRIQASNSARECIRRFFPNRKCFVFEWPTHDIELIKQLETIS
EDQLDPTFKESAMAFASYIFTYAKIKTLREGIKVTGNGLGTLVTTYVDAINSGAVPCLDD
AVTTLAQRENSVAVQKAASHYSEQMAQRLSLPTDTIQELLDVHAACEKEAMAVFMEHSFK
DENQQFLKKLVELLREKNGLFLLKNEEASDKYCQEELDRLSKDLMDNI--STFSVPGGHR
LYMDMREKIEHDYWQVPRKGVKASEVFQNFLQSQAIIESSILQADTALTAGQKAIAEKHT
K-----KEAA----EKEQDLLRQKQ--KEHQEYMEAQEKRNKENL--EQLRRKLEQEREQ
LIKDHNMM-----LEKLTKEQKTFREEGYKTQAEELRREIHQL
>Mus caroli GBP6 XM_021162399 (Gbp6)
------------------------------------------------------------
------------------------------------------------------------
-------------------------------------------------------MWCMP
HPTKPEHTLVLLDTEGLGDVEKGDPMNDLWIFALSVLLSSTFVYNSMSTINHDVLEKLH-
-YVTKLTELIRAKSSPNPDGI-------KNSTEFVSFFPDFVWTVRDFTLKLKLNGEDIT
SDGYLENALKLIPGN--NSRIQASNLAREYIRRFFPNRKCFVFEWPTHDIELLQQLETIS
DDQLDPKFQERTKAFVSYIFTYAKIKTLKEGIKVTGNGLGILVTTYVDAINSGAVPCLDD
AVTTLALRENSVAVQKAADHYSEQMAQRLRLPTDTLQELLDVHAACEKEAMAVFMENSFK
DENQQFLKKLVELISEKKVLFVLKNEEASDKYCQEELDRLSKDLMDNI--STFSVPGGHR
RYMDMREKIEHDYWQVPRKGVKAIDVFQSFLQSQAIIESSILQADTALIAGQKAIAEEHA
K-----KEAA----EKEQELLRQKQ--KEQQEYMEAQEKSYKENL--EQLRRKLEQEREQ
LIKDHNMM-----LEKLKKEQKALLEEGYTEKAEEMRREFYLL
>Mus musculus GBP8 XM_006535281 (Gbp6)
------------------------------------------------------------
-----------------------------MTQPQMAPICLVENHNEHLSVNHEAIEILEK
ISQPVVVVAIVGLYRTGKSYLMNRLAGQNH---------GFPLGSTVQSQTKGIWMWCMP
HPTKPEHTLVLLDTEGLGDVEKGDPKNDLWIFALSVLLSSTFIYNSMNTISHDSLEKLH-
-YVTELTELIRAKSSPNPDGI-------KNSTEFVSFFPDFVWTVRDFMLELKLNGEDIT
SDEYLENALKLIPG----------------------------------------------
--------------------------------------LGILVTTYVDAINSGAVPCVDD
AVTTLAQRENSVAVQRAADHYSEQMVQRLSLPTDTLQELLDVHAACEKEAMAVFMEHSFK
DENQQFLKKLVELIGEAKVLFLLKNEEASDKYCQEELDRLSKDLMDNI--STFSVPGGHR
LYMDMREKIEHDYWQVPRKGVKAREVFQSFLQSQAIIESSILQADTALTAGQKAIAEERT
K-----KEAA----EKEQDLLRQKQ--KEQQEYMEAQEKRNKENI--EQLRRKLEQEREQ
LIKDHNMM-----VEKKLKEQKALLEEGFKKKAEEMDGEIQQL
>Grammomys surdaster GBP4 XM_028788140 (Gbpc)
------------------------------------------------------------
-------------------------------MASGVPLCLIENVKGQLIANQKALEILTT
ITQPVVVVAIMGLYRTGKSYLMNRLAGKRT---------GFSLGSTVQSQTKGIWMWCVP
HPQKPDHTLVLLDTEGLGDVEKGDNQNDCWIFALAILLSSTFVYNSMGVINQQAMDQLH-
-YVAELTDRIRVKSSPDHSDG------VEDSAEFVSFFPDFVWTLRDVTLRLEADGQSLT
ADEYLENSLKLKKGS--SEEDKNYNLPRLCIRKFFPKRKCFVFYPPAQWKKLSE-LECLH
DDELDSDFVKQAEDFCSFIFSSSKAKTLPGGIKVNGARLGILVQTYVDAIGSGTVPCLEN
AVTTLAMCTNSAAVQKAADHYSEQMCQQLRLPTDMLQELLDVHAACEKEALAVFMEHSFR
DDQLEFQEQLMVTIEEREETFMRQNEAASLSHCEAELDKLSESLRESISCGAFSVPGGHS
LYLEARKKVEQDYDRVPRKGVKASGVFQNFLKSQITVEESILKSDKALTESQKVLEAEKA
K-----KEAA----EKELAVIRQQQ--KENEEKMEALKISISETM--AQIKEKMEIEMEN
LLRDQERV-----LDLKMKALEKLVHEGLEEQCDDLKKEIKRI
>Mastomys coucha GBP4 XM_031375697 (Gbpc)
------------------------------------------------------------
-------------------------------MESELPLCLIENVEGQLRANQKALEILSA
INQPVVVVAIVGLYHTGKSYLMNNLAGKRT---------GFSLGSTVQSHTKGIWMWCVP
HPQKPDHTLVLLDTEGLGDVEKGDNQNDCWIFALAILLSSTFVYNSMGVINQQAMDQLH-
-YVTELTDRIRSRSSPDQDDG------VEDSAEFVSFFPDFVWTLRDVTLKLEANGQSLT
ADEYLENSLKLKKGA--SEEDKKYNLPRLCIRKFFPKKKCFVFYPPTEWKKLSE-LESLQ
EKELDSDFVKQAENFCSFIFSSSKAKTLPGGIKVNGARLGILVPTYMDAINSGTVPCLEN
AVTTLAQQTNSAAVKEAAEHYSEQMVQQVRLPTATLQELLDVHAACEKKAIAVFMEHSFK
DHELQFQKQLMVTIEEQKEDFLRKNEAASLSHCQAELDKLSESLRESILHGAFSVPGGHS
LYLEARKKVEQDYGRVPRKGVKPRRPRRRWLRRKWS*-----------------------
------------------------------------------------------------
-------------------------------------------
>Cricetulus griseus GBP4 XM_035437594 (Gbpc)
------------------------------------------------------------
-----------------------------MNMASKVPVCLIENVKGQLIPNQKALEILSE
ITQPVVVVAIVGLYRTGKSYLMNKLAGKKT---------GFSLGSTIQSHTNGIWMWCIP
HPQKPDNTLILLDTEGLGDVEKGDNQNDCWIFALAILLSSTFVYNSMGPINQQAMDQLH-
-YVTELTDQIRARASTDQEDE------VEDSSEFVRFFPDFVWVLRDVTLRLEADGQSLT
ADEYLENSLKLKQGT--SEVEKNYNLPRLCIRKFFPKKKCFVFYPPTEWKKLSE-LENLH
DDALDSDFVQQVAEFCSFIFGSSKAKALPGGIKVNGAQLGILAHTYLDAIKSGTVPCLEN
AVNTLAERENSIALQKATDHYSEQMDQQVRLPTDTLQELLDIHAVCEKKAIAVFMDRSFK
DDQRKFQEKLVATIEERKEDFIQQNEAASLSYCQAELEKLSEPLRESISRGDFSVPGGHS
LYLEARKKVEQGYEHVPRKGVKASEVFRDFLKSLITTEDCILQSDKALTDGQKAMAAEQS
K-----KEAA----EKELELMRQHQ--MEQEEAREAHMRTISENM--VQLQRKMEMERDN
LLEEQERM-----LDHKLKEIEKLFQEGAGKEVNHLKVEINLL
>Peromyscus maniculatus bairdii GBP1 XM_006986121 (Gbpb3)
------------------------------------------------------------
---------------------------MASKVHMQGPVYLIENVKGQLTAKTEALEILSA
IKQPMVVVAIVGFYRTGKSYLMNKLAGKNK---------GFSLGSTVQSHTKGIWMWCVP
HPQKSDHTLVLLDTEGLGDVEKGDNQNDCWIFALAVLLSSTFVYNSMGAINQQALDQLH-
-YVTELTDRIRTRSSPDQNEL-------EDSDEFVSFFPDFMWTLRDFSLELKVNGEPIS
ADEYLENSLKLIHGTGQRDKEQKLNLPRLCIRKFFPKKKCFVFERPAHGKKLGQ-LESLQ
EQDLDSDFVEQVAEFCSYVFSCSKVKTLSGGIKVNGPRLKGLVITYVNTISTGGLPCMEN
AILALSQTENAAAVQKAIAHYDQQMSQMLKLPTETLQELLDLHRTIEKEATKIFMENSFK
DVDQVFLTQLGAELETKQGYFYKKNQQASSDHCLTLIQDIFGPLEKDVKMGVYSKPGGYC
SFNKKIQELKKKYYQAPRKGIQAEETLQKYLQSKEDVIDAILCTDQALTQRERQIEVERV
K-----VEAA----KNTAKIKEDIQ--QKNEQLLQEKEKIYWERM--QQLTEKMKKEQAQ
MMEEQQRA-----TEHKLQEQARQLNERFQQENRRLQDEIKIL
>Peromyscus maniculatus bairdii GBP1 XM_006986143 (Gbpb3)
------------------------------------------------------------
---------------------------MASEVHIQGPVCLIENMKGQLIPNQEALRILSS
INQPVVVVGIAGLYCTGKSYLMNKLAGKNT---------GFSLGSTVQSHTKGIWMWCVP
HPQKSDHTLVLLDTEGLGDVEKGDNQNDCWIFALAVLLSSTFVYNSMGAINQQALDQLH-
-YVIELTDRIRTRSSLDQDEL-------EDSDEFVSFFPDLVWALRDFSLKLELNGESIC
PDEYLENSLKILRGTGQRDKEQKLNLPRLCIHKFFPKKKCFVFERPAHGKKLGQ-LQSLQ
DEDLDSDFLEQVAEFCSYVFSCSKVKTLSGGIKVNGPQLKSLVITYVNTISSGGLPCVEN
AVLALSQTENAAAVQKAIAHYDQRMNQMLQLPTETLQELLDLHRASEKEATKIFMENCFK
DVNQVFKMELGTKLATKQDEFLKKNLQASSDRCSALLQDIFSPLEEDVKQGLYFKPGGYH
LFIQKKKELKKKYCEEPGKGVQAEEALQKFLQSKEDVTDAILQIDQALTEKENKIEVERV
K-----AEAA----QATVKLLEERQ--KKGDELMKEKEMFYQEQL--KNLTEKMEKAQAQ
LRKEHQRA-----TEHKLQEQERLLNERFQQENKIIQDEIKNL
>Peromyscus maniculatus bairdii GBP1 XM_006986120 (Gbpb3)
------------------------------------------------------------
---------------------------MASEVHMPGPVCLIENVEGQLTVNQEALGFLSA
IKQPVVVVAIVGLYRTGKSYLMNKLAGKKT---------GFSLGSTVQSHTKGLWMWCVP
HPQKSDHTLVLLDTEGLGDVEKGDNQNDCWIFALAVLLSSTFVYNSMGAINQQAMDQLH-
-YVTELTDRIRTRSSPDQDEV-------ENSDEFVSFFPDFVWTLRDFSLELKVNGEPIS
ADEYLENSLKLIHNTDKKEKVQKLNLPRLCIQKFFPKKKCFVFERPAHGKKLSQ-LQSLQ
DEDLDSDFLEQVAEFCSYVFSCSKVKALSGGIKVNGPRLKSLVITYVNTISSGGLPCVEN
AVLALSQTENAAAVQKAIAHYDQQMSQMLELPTETLQELLDLHGASEKEATKIFMENSFK
DIDQVFQMELRTKLETKREEFLKKNEQASSDRCAALLQGIFSPLEKDVKQGIYSKPGGYC
LYIQKIEELKKKYSEEPRKGVQAEEALKQFLQSKEEVTNAILHTDQVLTQKEKAMEEQRV
K-----AEAA----QATAKFLEERQ--RQSEQLMKEKEKLHQEHM--KQVAEKMEKAQAQ
MREEQRRA-----MEHQLQEQARLLRERFQEEIRRAEEERMKL
>Mus musculus GBP3 NM_001389492 (Gbpd2)
------------------------------------------------------------
---------------------------------MEAPICLVENWKNQLTVNLEAIRILEQ
IAQPLVVVAIVGLYRTGKSYLMNRLAGRNH---------GFSLGSTVQSETKGIWMWCVP
HPTKPTHTLVLLDTEGLGDVEKGDPKNDSWIFALAVLLSSTFVYNSMSTINHQALEQLH-
-FVTELTQLIRAKSSPREDKV-------KDSSEFVGFFPDFIWAVRDFALELKLNGRPIT
EDEYLENALKLIQGD--NLKVQQSNMTRECIRYFFPVRKCFVFDRPTSDKRLLLQIENVP
ENQLERNFQVESEKFCSYIFTNGKTKTLRGGVIVTGNRLGTLVQTYVNAINSGTVPCLEN
AVTTLAQRENSIAVQKAADHYSEQMAQRMRLPTDTLQELLTVHAACEKEAIAVFMEHSFK
DDEQEFQKKLVVTIEERKEEFIRQNEAASIRHCQAELERLSESLRKSISCGAFSVPGGHS
LYLEARKKIELGYQQVLRKGVKAKEVLKSFLQSQAIMEDSILQSDKALTDGERAIAAERT
K-----KEVA----EKELELLRQRQ--KEQEQVMEAQERSFRENI--AKLQEKMESEKEM
LLREQEKM-----LEHKLKVQEELLIEGFREKSDMLKNEISHL
>Arvicanthis niloticus GBP4 XM_034500655 (Gbpd2)
------------------------------------------------------------
---------------------------MTSGANMEAPICLVKNENEELRVNPEAVNILER
ITQPVVVVAIVGLYRTGKSYLMNRLAGQSH---------GFNLGTTVRSETKGIWMWCLP
HPSKPKHTLVLLDTEGLGDVEKGDSKNDSWIFALAVLLSSTFVYNSMSTINHQALEQLH-
-YVTELTQLIRAKSSPREDKV-------EDSSEFVGFFPDFIWTVRDFVLELKLDGRVIT
EDEYLENALKLTPGN--NSKVQGANTTRECIRYFFPVRKCFVFDRPTSDKSLLFHIENVP
ENQLEWNFQVESKKFCSYIFDNGKTKTLRGGVIVTGNRLGTLVQTYVDAINSGTVPCLEN
AVMTLAQRENSAAVQKAADHYSKQMGQRVRLPTDTVQELLDVHAACEKEAIAVFMEHSFK
DDEQEFQKRLVAAIEERKEEFMLQNEAASIRHCQAELEKLSESLRESISSGAFSVPGGHS
LYLEARNQVELGYEQVPRKGVKAKEVLKSFLQSQATMENSILQSDKALTEGDKAIAAERT
K-----KEVA----EKERELLRQRQ--KEQEQVMEAQERSFRENI--AKLQEKMEREREM
LLREQEKM-----LEHKLKVQKELLTEGFRKQSDMLMNEICQL
>Rattus rattus GBP4 XM_032897243 (Gbpd2)
------------------------------------------------------------
---------------------------------MEAPICLVQNWKEQLTVNLEAIRILEQ
IAQPLVVVAIVGLYRTGKSYLMNRLAGRNH---------GFSLGSTVQSETKGIWMWCVP
HPTKPNHTLVLLDTEGLGDVEKGDPKNDSWIFALAVLLSSTFVYNSMSTINHQALEQLH-
-YVTELTQLIRAKSGPREDKV-------EDSSEFVGFFPDFIWAVRDFVLELKLDGRPIT
EDEYLENALKLIPEN--NPKGQKSNMTRECIRYFFPVRKCFVFDRPTSDKSLLLQIENVP
ENQLEWNFQVESENFCSYIFANG---------------LGTLVQTYVDAINSGTVPCLEN
AVTTLAQRENSAAVQKAAEHYSEQMAQRVRLPTDTLQELLNVHSACEKEAIAVFMEHSFK
DDEQEFQKRLVATIEKRKEEFMLRNEAASIRHCQAELEKLSESLKESISCGAFSVPGGHS
LYLEARKKVELSYEQVPRKGVKAKEVLKSFLQSQATVENSILQSDKALTDGERAVAAERT
K-----KEVA----EKERELLKLRQ--KEQEQVMEAQERSFQENI--AKLQEKMERERVM
LLREQEKM-----MEHKLKVQKELLVEGFRKKSDMLKNEISQL
>Rattus norvegicus GBP4 XM_006233424 (Gbpd2)
------------------------------------------------------------
---------------------------------MEAPICLVQNWKEQLTVNLEAIGILEQ
IAQPLVVVAIVGLYRTGKSYLMNRLAGRNH---------GFSLGSTVQSETKGIWMWCVP
HPTKPTHTLVLLDTEGLGDVEKGDPKNDSWIFALAVLLSSTFVYNSMSTINHQALEQLH-
-YVTELTQLIRAKSDPREDKV-------EDSSEFVGFFPDFIWAVRDFVLELKLDGRPIT
EDEYLENALKLIPEN--NPKGQKSNMTRECIRYFFPVRKCFVFDRPTNDKSLLFQIENVP
ENQLEWNFQVESENFCSYIFANG---------------LGTLVQTYVDAINSGTVPCLEN
AVTALAQRENSAAVQKAAEHYAEQMAQRLRLPTDTLQELLEVHSACEKEAIAVFMEHSFK
DDEQEFQKRLVATIEKWKEEFMLRNEAASIRHCQAELEKLSESLKESISCGAFSVPGGHS
LYLEARKKVELSYEQVPRKGVKAKEVLKSFLQSQATVENSILQSDKALTDGERAVAAERT
K-----KEVA----EKERELLKQRQ--KEQEQVMEAQERSFQENI--AKLQEKMERERVM
LLREQEKM-----MEHKLKVQKELLVEGFRKKSDMLKNEISQL
>Mus pahari GBP4 XM_021196276 (Gbpd2)
------------------------------------------------------------
---------------------------------MEAPICLVQNWKNQLTVNLEAVRILEQ
ITQPLVVVAIVGLYRTGKSYLMNRLAGQNH---------GFSLGSTVQSKTKGIWMWCVP
HPTKPTHTLVLLDTEGLGDVEKGDPKNDSWIFALAVLLSSTFVYNSMSTINQQALEQLH-
-FVTELTQLIRAKSSPREDNV-------KDSSEFVGFFPDFIWTVRDFVLELKLNGRPIT
EDEYLENALKLIPEN--NPKVQQSNMTRECIRYFFPVRKCFVFDRPTSDKRLLFQIENVP
ENQLEWNFQVESEKFCSYIFTNGKTKALRGGVIVTGSRLGTLVQTYVNAINSGTVPCLEN
AVTTLAQRENSAAVQKAADHYSEQMAQRVRLPTDTLQELLDVHAACEKEAIAVFMEHSFK
DDEQEFQKRLVVTIEERKEEFMLQNEAASIRHCQAELDKLSESLRESMSCGAFSVPGGHS
LYLEARKKVEQDYEQVPRKGVKAKEVLKSFLQSQAVLEDSILQSDKALTDGERAIAAERT
K-----KEVA----EKERELLRQRQ--REQEQVMEAQERSFRENI--AKLQEKMEKEREM
LLKDQEKM-----LEHKLKVQEELLIEGFRKKSDLLKNEISQL
>Mastomys coucha GBP4 XM_031375689 (Gbpd2)
------------------------------------------------------------
---------------------------------MEAPICLVQNWNEQLTVNLEAIRILEQ
IAQPLVVVAIVGLCRTGKSYLMNRLAGQNH---------GFSLGSTVQSKTKGIWMWCVP
HPTKPNHTLVLLDTEGLGDVEKGDPKNDSWIFALAVLLSSTFVYNSMSTINQQALEQLH-
-YVTELTQLIRAKSSPREDKV-------EDSSEFVSFFPDFIWTVRDFVLELKLDGRPIT
EDEYLENALKLIPGN--NPKVQKSNMTRECVRYFFPVRKCFVFDRPVSDKSLLSQIDNVP
DNQLEWSFQVESEKFCSYIFANGKTKTLRGGVIVTGNRLGTLVQTYMDAINSGTVPCLEN
AVTTLAQRENSIAVQKAAEHYSEQMAQRVRLPTATLQELLDEHAACEKEAIAVFMEHSFK
DDEREFQKRLVATIEERKEAFMLQNEAASIRHCQAELAKLSEFLRESISSGAFSVPGGHG
LYVEARKKVELGYEQVLRKGVKAKEVLQSFLQSQAIMEESILQSDKALTDTERAIAAERT
K-----KEVA----EKERDLLRQRQ--KEQEQVMEAQERSFQENI--AKLQEKMERERVM
LLREQEKM-----LEHKLKIQEELLIEGFRKKSDMLKNEISQL
>Peromyscus maniculatus bairdii GBP4 XM_006986124 (Gbpd2)
------------------------------------------------------------
---------------------------------MEAPICLVQNWQEQLTLNLEAVRILEK
ISQPLVVVAIVGLYRTGKSYLMNRLAGQNH---------GFSLGSTVQSETKGIWMWCVP
HPTKPNHTLVLLDTEGLGDIEKGDPKNDCWIFALAVLLSSTFVYNSMSTINHQALEQLH-
-YVTELTQLIRAKSSPREDEV-------EDSSEFVGFFPDFVWAVRDFILELKLDGRIIT
ADEYLENALKLIPGN--NPKVKKSNMTRECIRYFFPVRRCFVFDRPTSDKNLLLQIEKVP
ENQLEWNFQVESKKFCSYIFSNAKTKTLRGGIIVTGNRLATLVQTYVDAIHSGTVPCLEN
AVMTLAERENSAAVQKAADHYSKQMAQRVRLPTDTLQELLDVHTACEKEAIAVFMEHSFK
DDEQEFQRRLVAAIEERKEAFMQQNESASLSHCQAELEKLAEPLRESVSSGAFSVPGGHS
LYIEAREKVEQGYEQVPRKGVKAKEVLKSFLQSQTIVENSILQSDKALTDGQRAIAAERT
K-----REVA----EKERELLRQKE--KEQKQVMEAQERSFRENI--TKLQEKMERERET
LLREQEKM-----LEHKLKVQEELLVEGFRKKSEMLKNEISLL
>Meriones unguiculatus GBP4 XM_021661449 (Gbpd2)
------------------------------------------------------------
---------------------------MASASTMEAPICLVENWKGQLMVNPEAIRILEK
ISQPLVVVAIVGLYRTGKSYLMNRLAGQNH---------GFSLGSTVQSKTKGIWMWCVP
HPTKPTHTLVLLDTEGLGDVEKGDLKNDSWIFALAVLLSSTLVYNSMSTINHQALEQLH-
-YVTELTQLIRAKANPREDKV-------GDSSGFVGFFPDFIWAVRDFVLELKLDGRVIS
EDEYLENALKLIPGK--NPKVQKSNMTRESIRYFFPVRKCFVFDRPTSDKNLLFQIEKVP
ENQLEWNFQEESKRFCSYIFTNAKSKTLTGGIVVTGNRLGTLVQTYVDAINSGTVPCLEN
AVTTLAERENSIAVQKAADHYSEQMAQRVRLPTDTLQELLDVHAACEKEAIAAFMEHSFK
DDEQEFQKRLMATIEERKEAFRQQNEAASVSYCQDELEKLSETLRENISRGAFSVPGGHS
LYLEARKKVERDYERVPRKGVKAKEVLKSFLQSQATMENSILQSDKALTDGERAIAAERT
K-----KEVA----EKERELLRQKQ--KEQEQVMEAQERSFRENI--AKLQEKMEEEKEK
LLKEQEKM-----LEHKLKVQQELLIEGFRKKSDMLKNEISQL
>Cricetulus griseus GBP4 XM_035437715 (Gbpd2)
------------------------------------------------------------
---------------------------------MEAPICLVQNWKEQLMLNPEAIRILEK
ISQPLVVVAIVGLCRTGKSYLMNRLAGQNH---------GFSLGSTVQSETKGIWMWCVP
HPTKPTHTLVLLDTEGLGDTEKGNSKNDCWIFSLAVLLSSTFVYNSMSTINHQALEQLH-
-YVTELTQLIQAKSSPREAEL-------EDSSEFVSFFPDFVWVVRDFTLELKLDGCIIT
ADEYLENALKLTPGI--SPNIQKSNMTRECIRYFFPVRKCFVFDWPTSDKSLLLQIEKVP
ESQLEWNFLVESKNFSSYIFTNAKTKTLRGGITVTGNRLGTLVKTYLDAIHSGTVPCLEN
AVMSLAQRENSAAVEKAADHYSQQMTLQLRLPTDTLHELLIVHAECEKEAVAVFMEHSFK
DDEQEFQRKLVVAIEERKQAFMLQNEAASVSYCQAELEKLTEPLKESVSSGVFSVPGGHS
LYLEAKKKVEQGYEQVPRKGVKAKEILKSFLKSQATVEKSILQSDKALTDGQRAIAAEQT
K-----KEVA----EKERELLRQKQ--KEQEQVMEAQERSFRENI--AKLQEKMERERET
LLREQEKM-----LEHKLKIQEELLVEGFRKKSEMLQNEISQL
>Microtus ochrogaster GBP4 XM_026784137 (Gbpd2)
------------------------------------------------------------
---------------------------------METPICLVQNWKEELMVNPEAIRILEK
ISQPLVVVAIVGLYRTGKSYLMNRLAGQNH---------GFSLGSTVQSETKGIWMWCVP
HPTKPTHTLVLLDTEGLGDIEKGDPKNDSWIFALAVLLSSTFVYNSMSTINHQALEQLH-
-YVTELTQLIRAKASPREDEV-------KDSSEFVSFFPDFVWTVRDFTLELKLDGRVIT
ADEYLENALKLIPGN--NPKVQNSNTTRECIRYFFPVRRCFVFDRPTRDKSLLSQIEKVP
ENELEWNFQVESKKFCSYIFTNAKTKTLRGGITVTGNRLGTLVKTYLDAINSGTVPCLEN
AVMTLAQRENSAAVQKAADHYSEQMAQQLQLPTDTLQELLDVHADCEKEAIALFMEHSFK
DEEQEFQRRLVAVIEERKEVFMQQNEAASVSHCQAELDKLSESLRKSVSSGVFSVPGGHS
LYIEARKKVEQNYERVPRKGVKANEVLKSFLQSQGTVENSILNSDKALTEGQKAIAAERS
K-----KEVA----EKERELLRQKQ--EEQEQLMEAQERSFQENM--ARLQEKMEKERET
LLSEQEKM-----LEHKLKIQEELLVEGFKKKSEMLMNEISHL
>Mus musculus GBP7 NM_145545 (Gbpd1)
------------------------------------------------------------
---------------------------MASGPNMEAPVCLVENENEELRVNSKAINILER
ITQPVVVVAIVGLYRTGKSYLMNRLAGQNH---------GFNLGTTVRSETKGIWMWCVP
HPSKPKFTLVLLDTEGLGDVEKGDPKNDSWIFALAVLLSSTFVYNSMSTINHQALEQLH-
-YVTELTERIRAKSTSRSEEV-------DDSDEFVSFFPDFIWTVRDFVLELKLEGRVIT
ADEYLENALKLIPGM--SIKAQKANLPRECIRHFFPRRKCFVFDRPTKDKELLVHVEEMP
EDQLDHSFQVQSKEFCSYIFSNSKAKTLKEGIVVNGNRLATLVTTYVDAINSGDVPCLEN
AVTTLAQRENSIAVQKAADHYSEQMAQRMRLPTDTLQELLTVHTACEKEAIAVFMEHSFK
DENQQFQKNLVVTIEEKKEDFLRQNEAASLSHCQAELDKLSESLRESISRGVFSVPGGHR
LYLEARKKVEQDYERVPRKGVKANHVLQSFLQSQISIEDSIMQSDKALTDGQKAMEAERA
Q-----KEAA----EKEQELLRQKQ--KELQQVMEAQERSYKENV--AQLHEKMETERKN
ILREQEVK-----LEHKLKIQKDMLNEGFKRKCEAMDLEISQL
>Rattus norvegicus GBP6 XM_003749409 (Gbpd1)
------------------------------------------------------------
---------------------------MASASSMEAPICLVENENEELRVNPKAINILER
ITQPVVVVAIVGLYRTGKSYLMNRLAGQNH---------GFNLGTTVRSETKGIWMWCVP
HPCKPKFTLVLLDTEGLGDVEKCDPKNDSWIFALAVLLSSTFVYNSMSTILIY-------
-YVTELTELIRTKSTPRSEEI-------DDSDEFVGFFPDFIWVVRDFVLELKLDGRVIT
ADEYLENALKLIPGR--SLKAQNSNLPRECIRHFFPRRKCFVFDRPIKEKELLVHVEEMP
EDELDHNFREQSNVFCSYIFSNAKAKTLKEGIMVNGNRLATLVTTYVDAINSGAVPCLEN
AVTTLAQRENSAAVQKAAEHYSEQMAQRLRLPTDTLQELLDVHSACEKEAIAVFMEHSFK
DENQEFQKNLVVTIVEKREDFSRQNEAASLSHCQAELDKLSESLRESISCGAFSVPGGHS
LYLEARKKVEQDYEQVPRKGVKANHVLQSFLQSQIVIENSILQSDKALTVNQKAMEVERA
Q-----KEAA----EKEQELLRQKQ--KELQQVMESQERSYKENI--VQLHEKMETERKN
ILEKQEEM-----LAHKLKVQEEMLNEGFKRKYEAMDSEISQL
>Rattus rattus GBP4 XM_032897244 (Gbpd1)
------------------------------------------------------------
---------------------------MASASSMEAPICLVENENEELMVNPKAINILER
ITQPVVVVAIVGLYRTGKSYLMNRLAGQNH---------GFNLGTTVRSETKGIWMWCVP
HPSKPKFTLVLLDTEGLGDVEKCDPKNDSWIFALAVLLSSTFVYNSMSTINHQALEQLH-
-YVTELTELIRTKSTPRSEEI-------DDSDEFVGFFPDFIWVVRDFVLELKLDGRVIT
ADEYLENALKLIPGR--SLKAQTSNMPRECIRHFFPRRKCFVFDRPIKEKELLVHVEEMP
EDQLDHNFRVQSNVFCSYIFSNAKAKTLKEGIMVNGNRLATLVTTYVDAINSGAVPCLEN
AVTTLAQRENSAAVQKAAEHYSEQMAQRLRLPTDTLQELLDVHSACEKEAIAVFMEHSFK
DENQEFQKNLVVTIVEKREDFSRQNEAASLSHCQAELDKLSESLRKSISCGAFSVPGGHS
LYLEARKKVEQDYEQVPRKGVKANHVLQSFLQSQIPIENSILQSDKALTANQKAMEVERA
Q-----KEAA----EKEQELLRQKQ--KELQQVMESQERSYKENI--VQLHEKMETERKN
ILEKQEEM-----LAHKLKVQEEMLNEGFKRKYEAMDSEISQL
>Mus pahari GBP4 XM_021196297 (Gbpd1)
------------------------------------------------------------
---------------------------MASGPNMEAPVCLVENENEELRVNPRAVNILER
ITQPVVVVAIVGLYRTGKSYLMNRLAGQNH---------GFNLGTTVRSETKGIWMWCVP
HPSHPKFTLVLLDTEGLGDVEKGDLRNDSWIFALAVLLSSTFVYNSMGTINHQALEQLH-
-YVTELSELIRAKSTSRSEEV-------DDSDEFVGFFPDFIWTVRDFVLELKLEGRVIT
ADEYLENALKLVPGR--STKAQKANLPRECIRHFFPRRKCFVFDRPTKDKELLVHVEEMP
EDQLDHNFQVQSKVFCSYIFTNSKAKTLKEGIVVNGNRLATLVTTYVDAINSGAMPCLEN
AVTTLAQRENSIAVQKAADHYSEQMAQRVRLPTDTLQELLAVHTACEKEAIAVFMEHSFK
DENQQFQKNLVVTIEEKKEDFLRQNEAASLSHCQAELDKLSESLRESISRGAFSVPGGHR
LYLEARKKVEQDYERVPRKGVKTNHVLQSFLQSQISIEDSIMQSDKALTDGQKAMEAERA
Q-----KEAA----EKEQEILRQKQ--KELQQVMEAQERSYKENM--AQLHEKMETERNN
LLRVQEEM-----LKHKLKIQKDMLNEGFKRKCEAMDLEISQL
>Mus caroli GBP4 XM_021158284 (Gbpd1)
------------------------------------------------------------
---------------------------MASGPNMEAPVCLVENENEEMRVNPKAINILER
ITQPVVVVAIVGLYRTGKSYLMNRLAGQNH---------GFNLGTTVRSETKGIWMWCVP
HPSKPKFTLVLLDTEGLGDVEKGDPKNDSWIFALAVLLSSTFVYNSMSTINHQALEQLH-
-YVTELTELIRAKSTSRSEEV-------DDSDEFVSFFPDFIWTVRDFVLELKLEGRVIT
ADEYLENALKLIPGM--SIKSQKANLPRECIRHFFPRRKCFVFDRPTKDKELLVHVEEMP
EDQLDHSFQVQSKEFCSYIFSNSKPKTLKEGIVVNGNRLATLVTTYVDAINSGEVPCLEN
AVTTLAQRENSIAVQKAADHYSEQMAQRVRLPTDTLQELLTVHTACEKEAIAVFMEHSFK
DENQQFQKNLVVTIEEKKEDFLRQNEAASLSHCQAELDKLSESLKESISRGAFSVPGGHR
LYLEARKKVEQDYERVPRKGVKANHVLQSFLQSQIFIEDSIMQSDKALTDGQKAMEAERA
Q-----KEAA----EKEQELLRQKQ--KEMQQVMEAQERSYKENV--AQLHEKMETERKN
ILREQEEK-----LKHKLKIQEDMLNEGFKRKCEAMDLEISQL
>Grammomys surdaster GBP4 XM_028760496 (Gbpd1)
------------------------------------------------------------
---------------------------MTSGANMKAPICLVENENKELRVNPKAVNILER
ITQPVVVVAIVGLYRTGKSYLMNRLAGQKH---------GFNLGTTVRSETKGIWMWCVP
HPSKPKYTLVLLDTEGLGDVEKGDPKNDSWIFALAVLLSSTFVYNSMSTINHQALEQLH-
-YVTELTELIRAKSTLRSEEV-------DDSDEFVSFFPDFIWTVRDFILELKLDGHVIT
EDEYLENALKLIPGR--SLKAQNSNMPRECIRHFFPRRKCFVFDRPTKEKDLLVHVEEIP
EDQLDHNFQVQSKIFCSYIFSNAKAKTLKEGIIVNGNRLATLVTTYVGAINSGAVPCLEN
AVTTLAQRENSIAVQKAADHYSEQMAQRVRLPTDTLQELLDVHAACEKEAIAVFMEHSFK
DENQQFQKNLVVTIEEKKEDFLQQNEAASLSHCQAELDKLSASLRESISRGAFSVPGGHH
LYLEARKKVEQDYERVPRKGVKANHVLQNFLQSQIPIEDSILQSDKALTDGQKAMEAERV
Q-----KEAA----EKEQELLRQKQ--KELQQVMEAQERSYKENM--AQLHEKMETERKN
ILREQEER-----LAHKLKIQEDMLNEGFKRKCEAMDSEISHL
>Meriones unguiculatus GBP4 XM_021661447 (Gbpd1)
------------------------------------------------------------
---------------------------MASGASMEAPICLVENENEELRVNPKAINILEK
ITQPVVVVAIVGLYRTGKSYLMNRLAGQNH---------GFNLGTTVRSETKGIWMWCVP
HPSKPEYTLVLLDTEGLGDVEKSDPKNDSWIFALAVLLSSTLVYNSMSTINHQALEQLH-
-YVTELTELIKAKSTARSEEM-------DDSDKFVSFFPDFIWAVRDFVLELKLDGRVIT
EDEYLENALKLIPGR--SLKVQSSNMPRECIRHFFPKRKCFVFDRPIKEKELLVHVEEIP
DNQLDHNFQLQSRVFCSYIFSSAKVKTLKEGIIVHGNRLATLVTTYVDAIKSGAVPCLEN
AVTTLAERENSIAVQKAADHYSEQMAQRVRLPTDTFQELLDVHAACQKEAIAVFMEHSFK
DEHQQFQKNLVVTIEEKKKDFLRQNEAASLSHCQAELEKLSETLRESISRGAFSVPGGHS
LYLEARKKVERDYERAPRKGVKANHVLQSFLQSQIPIEDSILQSDRALTEGQKAMEAERA
Q-----KEVA----EREQELLRQKQ--KEMQQMMESQERTYKENM--AQLQEKMETERKN
ILREQEEM-----LIHKLKVQEDMLKEGFKRKYEAIDSEISQL
>Mastomys coucha GBP4 XM_031375686 (Gbpd1)
--------------------------------------------------MQPPQPGVGV
ERFQLEHQPRATHSPGLPIERRTSKVTMASGANMKAPICLVENENEELRVNPKAVNILER
ITQPVVVVAIVGVYRTGKSYLMNRLVGQNH---------GFNLGTTIRSETKGIWMWCVP
HPSKPKFTLVLLDTEGLGDVEKGDPKNDSWIFALAVLLSSTFVYNSMGTINHQALEQLH-
-YVTELTELIRAKSTSQSEEV-------DDSDKFVSFFPDFIWIVRDFALELKLDGRVIT
ADEYLENALKLIPGR--SLKAQKANLPRECIRHFFPRRKCFVFDRPMKEKELLVHVEEVP
EDQLDHNFQVQSKEFCSYIFSNAKAKTLKEGIIVNGNRLATLVTTYVDAINSGAVPCLEN
AVTTLAQRENSIAVQKAAEHYSEQMAQRVRLPTATLQELLDEHAACEKEAIAVFMEHSFK
DENQQFQKNLVVIIEEKKEDFLRQNEEASLNHCQAELNKLSESLRESISRGAFSVPGGHR
LYVEARKKVEQDYERVPRKGVKANHVLQSFLQSQIPIEESILQSDKALSDVQKAMEAERA
Q-----KEAA----EKEQELLRQRE--KELQQVMEAQERSYKENM--AQLREKMETEREN
ILREQEQM-----LEHKLKIQEDMLNEGFKRKCEAMDSEISQL
>Microtus ochrogaster GBP4 XM_005357437 (Gbpd1)
------------------------------------------------------------
---------------------------MASGPSMEAPICLVENENEELRVNPEAVIILEK
ITQPVVVVAIVGLYRTGKSYLMNRLAGKNH---------GFNLGTTVRSETKGIWMWCVP
HPTKAKFTLVLLDTEGLGDVEKGDPKNDSWIFALAVLLSSTFVYNSMNTINHQALEQLH-
-YVTELTELIRAKSSSQSEEM-------DDSDEFVSFFPDFVWTVRDFTLELKLDGRAIT
ADEYLENALKLIPGR--SRKIQNANMPRECIRHFFPQRKCFVFDRPTKETDLLVHVEEIP
EDELDPNFQVQSKEFCSYIFSNAKTKTLKEGIIVNGNRLATLVTTYVDAINSGAVPCLEN
AVTTLAQRENSIAVQKATDHYTERMAQLVRLPTNTLQDLLSVHTACEKEAIAVFMEHSFK
DENQQFQNNLMVAIEEHKEDFLRQNEAASLSYCQAELEKLAEPLRESISRGAFFVPGGHR
LYLEARKKVEQNYELVPRKGVKAKHVLQSFLQSQVTIEDSILQSDKALTDGQKAMEAERA
Q-----KEAA----EQEQELLRQKQ--KELQQVIESQERSYKENM--DQLHKKMETERKN
LLTEQEEM-----LAHKLKVQEYMLNAGFKEKHDAMDSEISQL
>Peromyscus maniculatus bairdii GBP4 XM_006986127 (Gbpd1)
------------------------------------------------------------
---------------------------MASGTSMEAPICLVENENEELKVNPKAVKILEE
ITQPVVVVAIVGLYRTGKSYLMNRLAGQNH---------GFNLGSTVRSETKGIWMWCVP
HPTKPQFKLVLLDTEGLGDVEKGDSKNDSWIFALAVLLSSTFVYNSMSTINHQALEQLH-
-YVTELTELIRAKSRSGSEEM-------DDSCEFVSFFPDFVWAVRDFVLELKLDGRVIT
ADEYLENALKLIPGR--GLKAQRSNMPRECIRHFFPKRKCFVFDRPTKETELLVCVEGIP
ENQLDQNFQLQSKAFCSHIFSNAKAKTLKEGIIVNGNRLATLVTTYVNSINSGAVPCLEN
AVTTLAERENSIAVQRAVDHYSEQMAQRVRLPTDTLQELLDVHTACEKEAIAVFMEHSFK
DDDQKFQKNLVTTIEERKEAFMQQNEAESLSLCQAELEKLAEPLRESVSRGAFSVPGGHS
LYLEARKKVEQGYEQVPRKGVKAKHVLQSFLQSQVTIEDSILQSDKALTDGQKAMEAERA
Q-----KEAA----EQEQELLRQKQ--AEMQQVMEAQERTYKENM--AQLHEKMETERKN
LLREQEEM-----LAHKLKIQEDMLKEGFKREYEAMDSEISQL
>Cricetulus griseus GBP4 XM_035437716 (Gbpd1)
------------------------------------------------------------
---------------------------------MEAPICLVENENEELRVNPKAVNILEK
ITQPVVVVAIVGLYRTGKSYLMNRLAGQNQ---------GFNLGTTVRSETKGIWMWCVP
HPTKPKFTLVLLDTEGLGDVEKGDSKNDSWIFALAVLLSSTFVYNSMSTINHQALEQLH-
-YVTELTELIRAKSTSRSEEI-------DDSDEFVSFFPDFVWAVRDFVLELKLDGRIIT
ADEYLENALKLTPGR--SLKAQKSNMPRECIRHFFPNRKCFVFDRPTKEKELLVHVEEMP
EDQLDHNFQVQSKVFCSYIFSNAKAKTLKEGIVVNGNRLATLVTTYVDSINSGAVPCLEN
AVTTLAQRENSIAVQKATDHYSEQMSQLVRLPTDTLQELLNVHTACEKKAIAIFMEHSFK
DENQLFQKNLVVAIEEKKEDFFRQNETASLSYCQTELEKLAEPLRESISRGAFSVPGGHS
LYLEARRKVEQGYERVPRKGVKANHVLQSFLESQVTIEDFILQSDKALTDGQKAMEVERA
Q-----KEVA----EQEQELLRQKQ--KELQQVMEAQERSYKENM--AQLHEKMETERKT
LLREQEEM-----LAHKLKVQEDMLNEGFKMKYEAMNSEISQL
>Microtus ochrogaster GBP4 XM_005357368 (Gbpd1)
------------------------------------------------------------
---------------------------------MEAPICLVENENQELRVNPEALNILEK
ITQPVVVVAIVGLYRTGKSYLMNRLAGQNH---------GFNLGTTVRSETKGIWMWCVP
HPIKSKFTLVLLDTEGLGDVEKGDSKNDSWIFALAVLLSSTFVYNSMNTINHQALEQLH-
-YVTELTELIRAKSSSQSEEM-------DDSDEFVSFFPDFVWTVRDFTLELKLDGRAIT
ADEYLENALKLIPGR--GLKAQNANMPRECIRHFFPQRKCFVFDRPTKEKELLVHVEEIP
EDELDPNFQAQSKVFCSYVFSNSKAKTLKEGIIVNGNRLATLVTTYVDAINSGAVPCLEN
AVTTLAQRENSIAVQRAVDHYTERMAQRVRLPTNTLQDLLNVHTACEKEAIAVFMEHSFK
DENQQFQKNLVVAIEEHKEDFLRQNEAASLSYCQAELEKLAEHLRESISRGAFSVPGGHR
LYLEARKKVEQDYERVSRKGVKANHVLQSFLQSQVTIEDFILQSDKALTDGQKAMEAERA
Q-----KEAA----EQEQELLRQKQ--KELQQVMESQERSYKENM--EQLHEKMETERKN
LLREQEEM-----LAHKLKVQEDMLKEGFKTKYEALGDEISLL
>Cricetulus griseus GBP1 XM_007653724 (Gbpb2)
------------------------------------------------------------
---------------------------MATEVHMSGPMCLIENVKGQLIANQEALGILED
ITQPVVVVAIVGLYRTGKSYLMNKLAGKQT---------GFSLGSTVQSHTKGIWMWCVP
HPQKPGHTLVLLDTEGLGDVEKGDNQNDCWIFALAILLSSTFVYNSMGPINQQAMDHLN-
-YVTELTGRIRSKSSPDQDDV-------EDSEEFVRFFPDFIWTLRDFSLELKLNGKPIS
ADEYLENSLKLIQGSGQRDRVKEFNLPQLCIHKFFPKKKCFVFERPVHGKKLGQ-LELMQ
DQDLDFDFMEQVAEFCSYVFHCSKVKMLSGGIKVNGPRLKSLVVTYVNTISSGGLPCIEN
AVLALSQTENAAAVQKAIAHYDQQMKQKLQLPTENLQELMKLHRASEKEAIKIFMENSFK
DVNQVFMTQLEIELETKQEEFLKKNEQASSDRCSALLQDIFSPLEEDLKQGSYYKPGGYQ
LFIQKIQELKKKYYEEPRKGVQAEEVLQKFLQSKDDVTDTVLQTDQELTEKEKDSEVEYV
K-----AEAA----KTIAKMQQEMQ--QQIEQLLKQKEKSHEEHM--KQLTEMMEKGQDQ
MREMQQKN-----EQMLQEKEKCHKEHMKQLAEKMEKAQVQLR
>Cricetulus griseus GBP1 XM_035438266 (Gbpb2)
------------------------------------------------------------
---------------------------MATEVHMPGPMCLIENVKGQLRANQEALGILED
ITQPVVVVAIVGLYRTGKSYLMNKLAGKQT---------GFSLGSTVQSHTKGIWMWCVP
HPQKPGHTLVLLDTEGLGDVEKGDNQNDCWIFALAILLSSTFVYNSMGPINQPAIDQLH-
-YVTELTDRIRSRSSRDQDEV-------EDSDEFVRFFPDFVWALRDFSLELKLNGEPIS
ADEYLENSLKLKQGIGQRDKVKELNLPQLCIHKFFPKKKCFVFERPVHGKKVAQ-IESLQ
DQDLDSDFVEQVAEFCSYVFSCSKVKTLSGGIKVNGARLKSLVVTHVNTICSGSLPCIEN
AVLALSQTENAAAVQKAIAHYDQQMSQKLQLPTETLQELMNLHRASEKEAIKIFMDNSFK
DVNQVFMTQLVTELETKQEEFLKKNEQASSDRCLALLQDIFSPLEEDVKQGIYHKPGGYH
LFIQKTQELKKKYYEEPRKGVQAEEVLQRFLQSKDDVTDAILQTDQELTEKQKEIEVEHM
K-----AEAE----EATAKIREEMQ--QKIEKLLKQKEKSHKKHM--KQLTEMMEKGQGR
MREMQQRN-----EQLLQEKEKCHEEHMKQLTEKMEKAQYRMS
>Microtus ochrogaster GBP1 XM_026784120 (Gbpb2)
------------------------------------------------------------
---------------------------MTSEVYMPSPVCLIENLNGKLEANQEALGILSN
IEQPLVVVAIVGFYRTGKSYLMNKLAGKKS---------GFSLGSTVQSHTKGIWMWCLP
HPQKKGSTLVLLDTEGLGDVEKGDNQNDCWIFALAILLSSTFVYNSMGTINQQALDQLH-
-YVTELTDRIRTRSSSDQDEV-------EDSDEFVSFFPDFVWTLRDFTLELKVNEHPIS
PDEYLENSLRPLSGTSQRKKEKELNLPRLCIQKFFPKKKCFVFERPVGGKQISH-LESLQ
DQDLESDFVHQVAEFCSYVFNCSKVKTLSGGISVNGPRLESLVITYVNAINSGSQPCIEN
AVLAMSQTENAAAVQKAIAHYDQQMSQKLQLPTETLQELIDTHRASEKEAIKIFMKISFK
DINHVFLIQLETYLETKLEEFLKKNVQESSDRCLALLQDIFSPLEEDVTQGIYSKPGGYH
LFMQKIHELKKMYYEEPRKGIQAEKVLQKFLQSKEELSDPVLQTDQTLTEKEKEIEVEHV
R-----AEAA-------AEMQKEMQ--QKYELLLQQQENSHEEHM--KQLTEKMEKDQAE
TREMQHNY-----EQLLQEKEKSHQEHMKQLTEILQKEQAQNK
>Cricetulus griseus GBP1 XM_007607790 (Gbpb2)
------------------------------------------------------------
------------------------------------------------------------
-------------------------------------------------------MWCFP
HPQKTGHTLVLLDTEGLGDVEKGDNQNDCWIFALAILLSSTFVYNSMGPINQLAIDQLH-
-YVTELTDRIRSRSSPDQDEV-------EDSDEFVRFFPDFVWVLRDFSLELKLNGEPIS
ADEYLENSLKLKQGTGQRDKVKELNLPQLCIHKFFPKKKCFVFERPVHGRKVGQ-MESLQ
DQDLDSDFVEQVAEFCSYLFSSSKVKMLSGCIKVNGPRLKSLVVTYVNTICSGSLPCIEN
AVLALSQTENAAAVQKAIAHYDQQMNQKLQLPTETLQELLNVHRASEKEAIKIFMENSFK
DVNQVFLTQFVTELETKQEEFLKKNEQASSDRCLALLQDIFNPFEEDVKQGIYYKPGGYH
LYVQKTRELKKKYYDEPRKGVQAEEVLQKFLQSKDDVTDTVLQTDQELTEKEKDSEVEAQ
V-EYVKAEAA--------KTIAKMQ--QEMQQQIEQLLKQKEKSH--EEHMKQLTEMMEK
G------------------------------------------
>Cricetulus griseus GBP1 XM_003513428 (Gbpb2)
------------------------------------------------------MKFRKP
HVVAGGNKKGKTHAPGLSSKSREQVYTMAAEVHMPGPMCLIKNVKGQLIANQEALGILSD
ITQPVVVVAIVGLYRTGKSYLMNKLAGKQT---------GFSLGSTVQSHTKGIWMWCVP
HPQKPGHTLVLLDTEGLGDVEKGDNQNDCWIFALAILLSSTFVYNSMGAINQQAMDQLH-
-YVTELTDRIRSRSSPKQGEV-------KDSDEFVSFFPDFVWTLRDFSLELKVNGESIS
ADEYLENSLKLIQGT--SEKEKEFDLPRLCIRKFFPKKKCFVFERPVHGKKLGQ-LESLQ
DQDLDSDFMGQVAEFCSYVFSCSKVKTLSGGIKVNGARLKSLVVTYVNTICSGSLPCIEN
AVLALSQTENASAVQKAVANYDQQMTQKLQLPTESLQEMMNVHRASEKEAIKIFMKNSFK
DINQVFLTELATKLERKQGEFYKKNLQASFDRCSALLQDIFGPLEEEVKKGVYYKQGGYC
LLNQKIQILKKKYYEEPRKGLQAEEALQKFLQSKEDMIDSVLQTDKTLTEKEKEIEVKRV
K-----AETA----SKIREEMQKKN--DQLMKEKEKSYEERMKKL--TEKMEKEQAQMRA
EQQRIMEH-----KLQEQAQLLNKTFQLERTILENEIRHLNEK
>Cricetulus griseus GBP1 XM_027385979 (Gbpb2)
------------------------------------------------------------
------------------------------------------------------------
-------------------------------------------------------MWCFP
HPQKTGHTLVLLDTEGLGDVEKGDNQNDCWIFALAILLSSTFVYNSMGPINQLAIDQLH-
-YVTELTDRIRSRSSPDQDEV-------EDSDEFVRFFPDFVWALRDFSLELKLNGEPIS
ADEYLENSLKLKQGTGQRDKVKELNLPQLCIHKFFPKKKCFVFERPVHGRKVGQ-MESLQ
DQDLDSDFVEQVAEFCSYLFSSSKVKMLSGCIKVNGPRLKSLVVTYVNTICLWSLPCIEN
AVLALSQTENAAAVQKAIAHYDQQMNQKLQLPTETLQELLNVHRASEKEAIKIFMENSFK
DVNQVFLTQFVTELETKQEEFLKKNEQASSDRCLALLQDIFNPFEEDVKQGIYYKPGGYH
LYVQKTRELKKKYYDEPRKGVQVMMVTCVFWGATDFIQTAE*------------------
------------------------------------------------------------
-------------------------------------------
>Microtus ochrogaster GBP1 XM_026783891 (Gbpb2)
------------------------------------------------------------
------------------------------------------------------------
-------------------------------------------------------MWCVP
HPQKADTTLVLLDTEGLGDLEKGDNQSDCWIFALAILLSSTFVYNSMGAINQQAMDQLH-
-YVTELTDRIRTRSSSDQDEV-------NASDEFVSFFPDFVWAVRDFSLELKINGKPIS
ADEYLENSLRLIYGTGQRDKEKELNMPRLCIHKFFPKKKCFVFERPAQGKKLGQ-LQSLQ
DHDLDSDFVEQVADFCSYVFSCSKVKRLSGGIKVNGPRLESLVTTYINTINSGGLPCLEN
AVLALSKTENEAAVQKAIAHYDQQMSQKLQLPTETLQELLDLQRASEKEAIKIFMENSFK
DINQVFLMQVMTRLEAKLEEFFKKNAQVSSDHCSALLQDIFSPLEEDLKHGIYFKPGGYF
IFMWKIRELKKKYYEEPRKGVQVNKVTCVLGSF*--------------------------
------------------------------------------------------------
-------------------------------------------
>Grammomys surdaster GBP1 XM_028788126 (Gbpb1)
------------------------------------------------------------
---------------------------MASEVYMSGPVCLIENVKGQLRAKQEALSFLSA
IQQPVVVVAIVGLYRTGKSYLMNRLAGKRS---------GFSLGSTVQSQTKGVWMWCVP
HPQKPDHTLVLLDTEGLGDVEKGDNQNDCWIFALAILLSSTFVYNSMGVINQQALDQLH-
-YMTELTDRIRTRCSPKDHDL-------EDSDEYVSFFPDFVWNLRDFSLELKINGQPIS
ADEYLENSLKFLQGT--GQKEKDLNLPQACIRKCFPTKK-FVFERPAPGKKLSQ-LESLQ
DQDLDSDFVEQVAEFCSYVFRSSKVKTISGGLRVNGRRLKCLVTTYVEAISSGSMPCMES
AVLALAQTENSAAVKKAIAHYDQQMGQSVKLPTEMLQELLDLHKTCEKEAIKIFTENSFK
DVNQVFLTELKRKLERKQGEICKKNEEASSDRCSALLQDIFGPLEEDVKQGVYCKSRGYC
LFNQKIQQLKKKYYEESGKGVQAEEALKNYLQSREDIIDAILQTDQSMTEKEKEIEVEHV
K-----AEAT----ERAWKLLEETQ--RKNEQLMEQKEQRHQEHM--RQLTQNKEEERAQ
LKEEYQRA-----LEHKIREEKKIQQECERLEEENKHLREKEA
>Grammomys surdaster GBP1 XM_028788129 (Gbpb1)
------------------------------------------------------------
---------------------------MASENNMPNPICLIENVKGQLTANQEALSILSA
IQQPVVVVAIVGLYRTGKSYLMNRLAGKRS---------GFSLGSTVQSQTKGIWMWCVP
HSQKSDHTVVLLDTEGLGDVEKGDNQNDCWIFALAILLSSTFVYNSMGAINQQALDQLH-
-YVTELTDRIRTRCSPDHHDL-------EDSDEFVSFFPDFVWILRDFSLELKINGQPIS
ADEYLENSLKFLQGT--GQKEKDLNLPRACIRKFFPTKKCFVFERPAPGKKLSQ-LESLQ
DQDLDSDFLEQVAEFCSYVFSSSKVKTISGGLRVNGPRLKSLVTTYVDTISSGSMPCMES
AALALAQTENSAAVQKAITHYDQQMGQSVKLPTETLQELLDLHKTCEKEAIKIFMENSFK
DVNQVFLAELERKLERKQGEICKKNQEASSDRCSALLQDIFGPLEEDVKQGVYYKPRGYC
LFNQKIQQLKKKYYEEPGKGVQAEEALKNYLQSREDIIDAILQTDQSMTEKEKEIEVERV
K-----AEAA----ERAWKLVEETQ--RKNEQLMEQKEQRHQEHV--RQLTQKKEEERAQ
LKEEYQRA-----LEHKIREEKKIRKECERLQEENEVLQKEAR
>Arvicanthis niloticus GBP1 XM_034500843 (Gbpb1)
------------------------------------------------------------
---------------------------MASEDHMPGPICLIENVKGQLRANQDALSILSD
IQQPLVVVAIVGLYRTGKSYLMNRLAGKTS---------GFSVGSTVQSQTKGIWMWCVP
HPKKLDHTLVLLDTEGLGDVEKGDNQNDCWIFALAILLSSTFVYNSMGTINQQAMDQLH-
-YVTELTDRIRTRCSPDHHDL-------EDSDEFVSFFPDFVWSLRDFSLELKINEQSVS
ADEYLENSLKLLQGP--GQKEKDINLPRICIRKFFPKKKCFVFERPASGKKLSQ-LESLQ
DEDLESDFVEQVKEFCSYVFTSSKVKTISGGLRVNGPRLKSLVTTYVDTISSGSVPCMEN
AALALAQIENSAAVQKAITHYDQQMSQSVQLPTETLQELLDLHRTCEREAIKIFMENSFK
DVNQVFLTELEMKLEREQGEYYKKNLEASSDLCSALLQDIFGPLEEEVKQGVYYKPRGYC
LFNQKIQQLKKKYYEEPGKGVQAEEALKKYLQTKEDIIDAILQTDQSMTEKEKEIEVERV
K-----AEAS----KRASELLEEMR--KKNEQLMEQKEQRHQEHM--KQLMEKMEKEREQ
LKEEYQRA-----LEHKIQEEKKIRQECQRLQKENEYFREKEA
>Grammomys surdaster GBP1 XM_028788145 (Gbpb1)
------------------------------------------------------------
---------------------------MASENNMPSPICLIENVKGQLTANQKALEILSA
ITQPVVVVAIVGLYRTGKSYLMNRLAGKRS---------GFSVGSTVQSETKGIWMWCVP
HPKKLDHTLVLLDTEGLGDVEKGDNQNDCWIFALAILLSSTFVYNSMGAINQQVMDQLH-
-YVTEMTHRIRTRCSPKDHDL-------EDSDEYVSFFPDFVWSLRDFSLELKIHGQPIS
ADEYLENSLKLLKGT--GQNEKDLNLPRICIRKFFPTKKCFVFERPALGKKLNQ-LESLQ
DQDLDPDFVEQVAEFCSYVFRSSKVKTISGGLRVNGRRLKSLVTTYVDAISSGSIPCMES
AVLALAQIENSAAMQRAIAHYDEQMGQSVKLPTETLQKLLDMHRTYEKEATKIFIENSFK
DDNQVFLTKLEMKLEQEQKEFCKKNQEASSDRCSALLRDIFGPLEEDVKQGVFYKPRGYC
LFNQKIQELKKKYYEEPGKGVQAEEALKNYFQSKEDIIDAILRADQAMTEREKEIEVERV
K-----AEAA----ENASKLLEKMR--KKNEQFMEQKEQRYQEHI--KQLTEKMEKERAH
MEEEFQRA-----LEHKSQEEKKIQQEYERLEEENKHLREKEA
>Grammomys surdaster GBP1 XM_028788141 (Gbpb1)
------------------------------------------------------------
---------------------------MAEEVHMSGPICLIENVKGQLTANQEALSILSD
IQQPVVVVAIVGLYCTGKSYLMNRLAGKRS---------GFSLGCTVQAKTKGIWMWCMP
HPQKPDHTLVLLDTEGLGDVEKGDNQNDCWIFSLAILLSSTFVYNSIGTINQQALDQLH-
-YVTELTHRIRKRSPCDQDEV-------GDSDEFVGFFPDFVWTLRDFSFELKVNGLPIS
ADEYLENSLKLLQGTGQKEREKQLNLPRICICKFFPKQKCFVFERPAPGKKLNQ-LESLQ
DQDLDPDFVEQVAEFCSYVFRSSKVKTISGGLRVNGPRLKSLVTTYVDAIRSGSIPCMES
AVLALAQTENSAAVQKAIAHYDQQMGQSVKLPTESLQELLDLHRTCEKEAIKIFTENSFK
HFNQVFLKELVTVLETKREEFCKKNLQASSAHCLALLQDLFSPLDEDIKQGTYSNPGGYC
VFMRRIKELKKNYYEEPKKGVLVEEVLQKFLQPKEDLADAILQIDQILREKAKEIDVEHV
K-----AEAA----HSISKILEEIK--KQSDQLMEEKEKFYQELV--QELFEKMEKEQAQ
LWVEQQRA-----IDKQHNCTTVGQRPASPFRVN*--------
>Mastomys coucha GBP1 XM_031339220 (Gbpb1)
------------------------------------------------------------
---------------------------MASEDIMPAPVCLIENVKGQLRANQEALSILSA
IQQPVVVVAIVGLYRTGKSYLMNKLAGRNT---------GFSLGSTVQSQTKGIWIWCVP
HPKKPGHTLVLLDTEGLGDVEKGDNQNDCWIFALAILLSSTFVYNSMGAINQQALDQLH-
-YVTELTDRIRTRCSPDHQDL-------EDSDEYVSFFPDFVWTLRDFSLELKINGQPIS
ADEYLENSLKLLQGTGQKEKEEKLNLPRLCIRKFFPTKKCFIFERPAPGKKLGQ-LESLQ
DGDLDSDFVEQVAEFCSYVFRSSMVKTISGGLKVNGPRLKSLVTTYVNTISNGSLPCMES
AVLALAEIENSSALQKAIAHYDQHMSQRVQLPTETLQELLDLHRTCEREAIKIFMENSFR
DVTKVFLTKLETELERKQGEFCKRNQEASSDHCSALLQDIFGPLEEDVKQGVYCKPRGYC
LFNQKMQELKKKYYEEPGKGVQAEEALKKFLQTKEDIIDAILQTDQSLTEKEKEIEVERV
K-----AEAA----ENASKLMEEMR--KKNDQLMEQKEQRHQEHM--KQLMEKMEREQAQ
LREEQRRA-----IEHKIQEEKKIQQECERLKEKCKDLQEKVE
>Mastomys coucha GBP1 XM_031342168 (Gbpb1)
------------------------------------------------------------
---------------------------MASEDIMPGPVCLIENVKGQLRANQEALSILSA
IQQPVVVVAIVGLYHTGKSYLMNKLAGKNA---------GFSLGSTVQAETKGIWMWCVP
HPQKPDHTLVLLDTEGLGDVEKGDNQNDCWIFALAILLSSTFVYNSMGAINQQAIDQLH-
-YVTELTDRIRARSPCDQDEV-------GDSDEFVSFFPDFVWTLRDFSLELKVNGQPIS
ADEYLENSLKLLQGTGQREKEKQFNLPRLCICKFFPTKKCFVFERPAPGKKLGQ-LECLQ
DEDLDSDFVEHMAEFCSYVFRSSKVKMILGGHKVNGPRLKSLVTTYVSTISNGSLPCMES
AVLALAQKENSAALQKAIAHYDQHMSQRVHLPTETLQELLDLHRTCEREAIRIFIENSFK
HFNQVFLKELGSKLETKREELCKKNLQASSDHCSVLLQDLCTPLEEDVKQGIYSKPGGYC
AFMRRIKELKKNYYEEPKKGILAEEALQKFLQSKEDLADVILQTDQTLREKAKEIEVERV
K-----AEAS----KATAKILEEIN--KQSDHLMKEKEKFYQEHV--KELTEKIEREQAQ
LRKEQQQA-----ILRTQLNCNIVKDEFQHSG*----------
>Rattus norvegicus GBP1 XM_006233425 (Gbpa2)
------------------------------------------------------------
-------------------------MDMTLQIHMPGPVCLIENVKGQLRANQKALEILSA
ITQPVVVVAIVGLYRTGKSYLMNKLAGKRT---------GFSLGSTVQAHTKGIWMWCVP
HPNKANHMLVLLDTEGLGDVEKGDNQNDCWIFSLAILLSSTFVYNSMGAINQQAMDQLH-
-YVTELTDRIRARSSPDQDDG------VEDSAEFVSFFPDFVWTLRDMTLKMEVDGLQVT
ADEYLEISLKLKEGS--SKEVEKYNLPRLCIRKFFPKKKCFVFYPPTEWKRLSQ-LETLQ
ENEIDSEFLQQVAEFCLYVFKECKAKTLPGGIIVNGPRLETLVLTYLSAIGSGDLPCMEN
AVLTLAQIENSAAVEKAITHYDQQMSQRVQLPTETLQELLDLHRTCEREAIEIFLRVSFK
DEDHSFQMKLGSRLEERWNDFCKRNMEVSSNRCWALLQDIFRPLEESVKQGTYSKPGGYY
LFVQETQRLKEKYQGQPKKGLQADEVLQKYLQSKEAITTAILQTDQSLTEKEKEIEVERK
K-----AESA----QAAAKLLEETQ--KKNEKLMEQKERSYQEHM--KQLTEKMENDRIQ
LKAEQERI-----LSLKLQEQKQLLQEGFREESRKLQEEMKNV
>Peromyscus maniculatus bairdii GBP1 XM_006986122 (Gbpa2)
------------------------------------------------------------
-------------------------MDTALKVHMPGPVCLIENAKGQLRPNQKALEILSA
ITQPVVVVAIVGLYRTGKSYLMNKLAGKNT---------GFSLGSTVQAHTKGIWMWCVP
HPHKKDHTLVLLDTEGLGDVEKGDNQNDCWIFALAVLLSSTFVYNSMGAINQQAMDQLH-
-YVTELTDRIRARASPDQEDE------GEDSAEFVSFFPDFVWSLRDMTLKMEIDGVHVT
ADEYLENSLKLKEGI--CKEAEKYNLPRLCIRKFFPKKKCFIFYPPTEWKKLSQ-LETLQ
ENEIESDFLKQVEEFCLYIFNHCKAKTLPGGIPVNGPRLESLVLTYVEAICSGDLPCMEN
AVLALATIENAAAVQKATAHYDQQMSQRVQLPTETLQELLDQHRTCEREAIEIFLRTAFK
DEDHSFQKELGSQLEERWDDFCKRNLEASSNHCWALLQDIFRPLEEGVRQGIYSKPGGYF
LFVQETQRLKKKYYGEPKKGIQAEEVLQTYIQSKEAVSNAILQTDQSLTKKEKEIEVERK
K-----TESA----MAAAKLMEETQ--KKNEKLMEQKEKSYQEHM--RQLTQKMENDRIQ
LKAEQERT-----LALKLQEQKQLLQEGFREESRKLQEEIKNV
>Microtus ochrogaster GBP1 XM_005357374 (Gbpa2)
------------------------------------------------------------
---------------------------MALKVHMPGPVCLIENAKGQLRPNQKALEILSA
ITQPVVVVAIVGLYRTGKSYLMNKLAGKKS---------GFALGSTVQAHTKGIWMWCVP
HPHKKDHTLVLLDTEGLGDVEKGDNQNDCWIFALAILLSSTFVYNSMGPINQQAMDQLH-
-YVTELTDRIRSRTSPDQEEE------VEDSAEFVSFFPDFVWSLRDMTLKLEVNGVRVT
ADEYLENSLKLKEGT--CKEVEKYNLPRLCIRKFFPKKKCFIFYPPTEWKKLSL-LESLQ
ENEIDSDFLQQVAEFCLYIFKHCKAKTLPGGIRVNGPRLESLVLTYVHSISSGDLPCIEN
AVLALAKIENSAAVQKAIAHYDQQMNQRVQLPTETLQELLDLHRASEREAIEIFLRTSFK
DEDHAFQRELGSQLEERWDDFCKRNLETSSNRCQALLQDIFKPLEEGVKQGTYSKPGGYG
LFVQETQRLKKEYYGQPKKGIQAEEVLQTYLQSKEAVSNAILQTDQSLTEKEKEIEVERK
R-----AESA----LAAAKLLEETQ--KKNEKLMEQKEKSYQEHM--RQLTQKIENDRIQ
LKAEQERT-----LAIKLQEQKQLLQEGFREESRKLQEEMKNV
>Meriones unguiculatus GBP1 XM_021661455 (Gbpa2)
------------------------------------------------------------
---------------MNSKSRQETPLGKAEMAHMRAPMCLIENVKGQLRPNQKALEILSA
ITQPVVVVAIVGLYRTGKSYLMNKLAGKKT---------GFSLGSTVQAHTKGIWMWCVP
HPHKEDHTLVLLDTEGLGDVEKGDNQNDCWIFALAVLLSSTFVYNSMGAINQQAMDQLH-
-YVTELTDRIRARSSPDQDFG------LEDSVDFVSFFPDFLWSLRDMTLKMEVDGQSCT
ADEYLEISLKLKEGT--GKEVEKYNLPRLCIRKFFPKRKCFIFYPPTEWKKLSQ-LETLQ
ANEIDSEFLQQVAEFCSYIFKHCKVKYLPGGITVNGPRLESLVLTYVSAIRTGDLPCMEN
AVLALSQIENSAAVQKAITHYDQQMSQRVQLPKESVQELLDLHRACEREAIEIFLRNAFK
DEDHLFQIELGSRLQEKWDDFCQRNLEVSSKRCWALIQEIFRPLEEGVMRGTYSKPGGYC
LFVQDTERLKKKYYGQPKKGIQAEEVLQTYLQSKEAIYKAILQTDQSLTEKEKEIEVERQ
K-----TESA----LAAAKLLEETQ--KKTEKLMEQKEKSFQEHL--RQLTQKMENERIQ
LKREQERT-----LALKLQEQKQLLEEGFQEESRKLQEEMRNV
>Mus pahari GBP1 XM_021189401 (Gbpa2)
------------------------------------------------------------
-------------------------MDTSLKIHMPQPMCLIENVKGQLKANQKALEILSA
ITQPVVVVAIVGLYRTGKSYLMNKLAGKRT---------GFSLGSTVQAHTKGIWMWCVP
HPHKADHTLVLLDTEGLGDVEKGNNQNDCWIFALAILLSSTFVYNSMGAINQQAMDQLH-
-YVTELTDRIRARSSLDQDDG------VEDSAEFVSFFPDFMWTLRDMTLKMELDGLPVT
ADQYLETSLKLKEGS--CKEVEKYNLPRLCIRKFFPKKKCFVFYPPTEWKKLSQ-LETIQ
ENEIDSEFLQQVAEFCLYIFKECKAKTLPGGVIVNGPRLETLVLTYVSAISSGVLPCMEN
AVLALAQIENSEALQKAISRYDQQMSERVQLPTETLQELLDLHRTCEREAIEIFLRTSFK
DEDHSFQVKLGSQLEERWNDLCKQNTEVSSNHCQTLLQDIFKPLEEGVKQGTYTKPGGYY
LLVQEIGRLKEKYHEQPKKGLQAEEVLQKYLQSKEAISNAILQTDQSLTEKEKEIEVERN
K-----VESA----RAAEKRLEEAQ--KKNEKLMEQKERSYQEHM--RQLTEKMENDRIQ
LKAEQEQI-----LSLKLKEQKQLLQEGFQEESRKFQEEIKNV
>Arvicanthis niloticus GBP1 XM_034500842 (Gbpa2)
------------------------------------------------------------
---------------MNSKYRQGTPIHTYGKIHMPQPMCLIGNVKGQLRANQKALEILST
ITQPVVVVAIVGLYRTGKSYLMNRLAGKRT---------GFSLGSTLQAHTKGIWMWCVP
HPHKADHTLVLLDTEGLGDVEKGDNQNDCWIFALAILLSSTFVYNSMGAINQQAMDQLH-
-YVTELTDRIRARSSPDQYDV------VENSAEFVSFFPDFVWTLRDMTLKMEVDGLSVT
ADEYLEISLKLKEDS--CKEVEKYNLPRLCIRKFFPKKKCFIFYPPTEWKKLSQ-LETLQ
ESEIDSEFLQQVAEFCLYIFKECKAKTLPGGIIVNGPRLETLVQTYIGAISSGDLPCMEN
AVLVLAQIENSAAVQKAITHYDQQMSQRVQLPTETLQELLDLHRTCEKEAVNIFLRTSFK
DEDQSFLMKLGSQLEERWDNYCKHNTKVSANRCWALLQDIFRPLEEGVKQGIYSKPGGYY
LFVQETQRLKEKYHGQPKKGLQAEEVLQTYLKSKEAISHAILQTDQNLTKKEKEVIVERK
K-----TEST----MAAVKLLKETL--KKNENLMKQKEQSYEEHI--RQLTQKMENDRIQ
LKAEQERT-----LSLKLQEQKQLLQEGFQKESRKLQEEIKNV
>Mastomys coucha GBP1 XM_031342170 (Gbpa2)
------------------------------------------------------------
---------------------------MSIRIHMPQPMCLIENVKGQLKANQKALEILSA
ITQPVVVVAIVGLYRTGKSYLMNKLAGKRT---------GFSLGSTVQAHTKGIWMWCVP
HPHKADHTLILLDTEGLGDVEKGDNQNDCWIFALAILLSSTFVYNSIGAINQQAMDQLH-
-YVTELTDQIRARSSPVQDDG------VEDSAEFVSFFPDFVWTLRDVTLKMEVDGLPVT
ADEYLKISLKLKEGS--CKEVEKYNLPRLCIRKFFPKKKCFLFYPPTEWKKLTQ-LETLQ
ENEIDSEFLKQVAEFCLYIFKECKAKTLPGGITVNGPRLETLVRTYVSAISSGDLPCMEN
AVLALAQIENSAAVQKAISHYDHQMSERVQLPTETLQELLDLHRTCEREAIGIFLRTSFK
DEDHSFQMILGSQLEERWDNFCKHNTEVSSNRCWALLQAIFKPLEERVKQGMYSKPGGYN
LFVQETQRLKEKYHGQPKKGLQAEEVLQTYLQSKEAISNAILQTDQSLTEKEKEIEVERT
K-----AESA----LAAAKMLEETQ--KKNEKLMEQKERSYQEHM--RQLTQKMEKDRIQ
LKAEQERT-----LSLKLQEQNQLLQEGFQKERRKLQEEMKNV
>Grammomys surdaster GBP1 XM_028788130 (Gbpa2)
------------------------------------------------------------
---------------------------------MPQPVCLIENMKGQLRANQKALEILSA
ITQPVVVVAIVGLYRTGKSYLMNRLAGKRS---------GFSLGSTVQAHTKGIWMWCVP
HPHKTDHMLVLLDTEGLGDVDKGDNQNDCWIFALAILLSSTFVYNSMGAINQQAMDQLH-
-YVTELTDRIQARSSPDKDDG------VEDSAEFVSFFPDFVWTLRDMTLKMEVDGLPVT
ADQYLEISLKLKEDS--CKEVEKYNLPRLCIRKFFPKKKCFIFYPPTEWKKLPQ-LETLQ
ESEIDSEFLQQVAEFCLYIFKECKAKTLPGGIIVNGPRLETLVQTYVSAISSGSLPCMEN
AALALAQIENSAAVQKAITHYDQQMSQRVQLPTETLQELLDLHRTCEREAIEIFLRTSFK
DEDHSFQMKLGSQLEERWDNFCKHNTEVSANHCWALLQDIFRPLDEGVKQGTYSKPGGYY
LFLQETQRLKEKYHGQPKKGLQAEEVLQKFLQSKEAISKAILQTDQSLTEKEKEIVVERK
K-----TESA----MAAAKLLEETQ--KKNEKLMEQKERSYQEHI--RQLTQKMENDRIQ
LKTEQEQT-----LSLKLQEQKQLLQEGFQKESRKLQEEMKNV
>Grammomys surdaster GBP1 XM_028788127 (Gbpa2)
------------------------------------------------------------
---------------------------------MPQPMYLIVNMKGQLRTNQKALEILSA
ITQPVVVVAIVGLYRTGKSYLMNRLAGKRS---------GFSLGSTMQAHTKGIWMWCVP
HPHKADHMLVLLDTEGLGDVDKGDNQNDCWIFALAILLSSTFVYNSMGAINQQAMDQLH-
-YVTELTDRIQARSSPDKDDG------VEDSAEFVSFFPDFVWTLRDITLKMEVDGLPVT
ADEYLEISLKLKEDS--CKEVEKYNLPRLCIRKFFPKKKCFIFYPPTEWKKLPQ-LETLQ
ESEIGPEFLQQVAEFCLYIFKECKAKTLPGGIIVNGPRLETLVQTYVSAISSGSLPCMEN
AALALVQIENSAAVQKAITHYDQQMSQRVQLPTETLQELLDLHRTCEREAIEIFLRTSFK
DEDHSFQMKLGSQLEERWDNFCKHNTEVSANHCWALLQDIFRPLEEGVKQGTYSKPGGYY
LFVQETQRLKEKYHGQPKKGLQAEEVLQTYLQSKEAISKAILQTDQSLTEKEKEIVVERK
K-----TESA----MAAAKLLEETQ--KKNEKLMEQKERSYQEHI--RQLTEKMENERIQ
LKAEQEQT-----FSLKLQEQKQLLQEGFQKESRKLQEEIKNV
>Rattus rattus GBP1 XM_032896553 (Gbpa2)
------------------------------------------------------------
------------------------------------------------------------
-------------------------------------------------------MWCVP
HPHKAEHTLVLLDTEGLGDVEKGDNKNDCWIFALAILLSSTFVYNSMGAINQQAMDQLH-
-YVTELTDRIRARSSPDPDDG------VEDSAEFVSFFPDFVWTLRDMTLKMEVDGHPIT
ADEYLEISLKLKEGS--CKEVEKYNLPRLCIRKFFPKKKCFIFYPPTEWKKLFR-LETLQ
ENEIDSEFLKQVAEFCSYVFKECKAKTLPGGVIVNGPRLETLVLTYLSAIGSGDLPCMEN
AVLTLAQIENSAAVEKAITHYDQQMSQRVQLPTETLQELLDLHRTCEREAIEIFLRTSFK
DEDHLFQMKLGSQLEERWDDFCKHNTEVSSNRCWALLQDIFRPLEEGVKQGTYSKPGGYY
LFVQETQRLKEKYHGQPKKGLQAEEVLQKYLQSKESISTAILQTDQNLTKKEKEIEVERK
K-----AESA----LAAAKLLEETQ--KKNEKLMEQKERSYQEHM--KQLTEKMENDRIQ
LKAEQERT-----LSLKLQEQNQLLQEGFQKESRKLQEEMKNV
>Mus pahari GBP1 XM_021189400 (Gbpa2)
------------------------------------------------------------
-------------------------MDTSPNIHMSQPICLIENVKGQLRTNQKALEILSA
ITQPVVVVAIVGLYRTGKSYLMNKLAGKRT---------GFSLGSTVQAHTKGIWMWCVP
HPHKTDHTLVLLDTEGLGDVEKGDKQSDCWIFALAILLSSTFVYNSMGAINQQAMDQLH-
-YVTELTDRIRARSSLDQDDG------VEDSAEFVSFFPDFMWTLRDMTLKMEVDGLPVT
ADQYLEISLKLKEGS--CREVEKYNLPRLCIRKFFPKKKCFVFYPPTEWKKLSQ-LETIQ
ENEIDSEFLQQVAEFCLYIFKECKAKTLPGGVIVNGPRLETLVLTYVTAINSGDLPCMEN
AVLVLAQIENSEALQKAISHYDQQMSERVQLPTETLQELLDLHRTCEREAIEIFLRTSFK
DEDHSFQMKLGSQLEERWNDLCKQNTEVSSNHCWTLLQDIFKPLEEGVKQGTYTKPGGYY
LLVQEIGRLKEKYHEQPKKGLQAEEVLQKYLQSKEAISNAILQTDQSLTEKEKEIEGKK*
------------------------------------------------------------
-------------------------------------------
>Rattus rattus GBP1 XM_032896554 (Gbpa1)
------------------------------------------------------------
---------------------------MALETCMPEPMCLIENVKGQLRANQKALEILSA
ITQPVVVVAIVGLYRTGKSYLMNKLAGRKT---------GFSLGSTVQSHTKGIWMWCVP
HPRKAGHTLVLLDTEGLGDVEKGDNQNDCWIFALAILLSSTFVYNSMGAINQQAMDQLQ-
-YVTELTDRIRTTSSPHSNGV-------EASAEFVSFFPDFVWTLRDVTVKLETDGKMLT
ADEYLDNSLKPKQGT--SEEDRNYNLPRLCIRKFFPKKKCFVFYPPTEWKKLSE-LESLH
DDELDSEFLQQAADFCSFIFSSSKAKTLPGGIQVNGARLEKLVLTYISAISSGHLPCMEN
AVLALAKVENSAAIQKAITHYDQQMSQKVQLPTDTLQELLDLHRTCEREAMDIFLRTSFK
DEDHSFKKDLLAQLEKKWNGINNENTNKSSTRCSELLRDIFGPLEEAVINGTYSQPGGYL
LYVEKREELKKKYLQEPKKGIQAEEILQEYLQSNAAVAEALLQRDQALTVKQKEVEVERA
K-----AESA----QATVRILEEVE--KKHAQMMKEKERCHQERV--RQLTENMERERAQ
LVEEQERI-----LNLKLQEQKRLIKEGLKGESLRLKNEIQRM
>Arvicanthis niloticus GBP1 XM_034500841 (Gbpa1)
------------------------------------------------------------
---------------------------MAPETHMPDPMCLIENVKGQLRANQKALEILST
ITQPVVVVAIVGLYRTGKSYLMNRLAGKRT---------GFSLGSTVQSHTKGIWMWCMP
HPRKADHTLVLLDTEGLGDVEKSDNQNDCWIFALTILLSSTFVYNSMGAINQQAMDQLQ-
-YVTELTDRIRTASSPHSNDV-------EASAEFVSFFPDFVWTLRDVTISLEADGQTLT
ADEYLENSLKLKQGA--SEEDKNYNLPRLCIRKFFPKKKCFVFYPPTDWKKLSE-LESLH
DDELDSDFVKQAEDFRSFIFSSSKVKTLPGGIKVNGARLAKLVLTYINAIRSGYLPCMEN
AVLALAKIENSAALQKAIIHYDQQMSQSVQLPTETLQELLDLHRTCEREAMEIFLRTSFK
DEDHSFKKDLLAQLDKKWTGICNENMKVSSARCSELLRGIFSPLEEAVTKGAYSQPGGYL
LFVEKRDELKKRYLQEPKKGIQAEEILQAYLQSNAAMAEALLHRDQALTVMQKELEVEQA
K-----AESA----QATVKMLEEME--KKHAQMMKEKERCHQERV--RQLTETMERERAQ
LVEEQERI-----LTLKLQEQEQLLKEGLKEESRMLQNEIQLM
>Meriones unguiculatus GBP1 XM_021661450 (Gbpa1)
------------------------------------------------------------
---------------------------MAPEICMPDPICLIENVKGQLRPNQKALEILSA
ITQPVVVVAIVGLYHTGKSYLMNQLAGKKT---------GFSLGSSVQSHTKGIWMWCLP
HPQKAELTLVLLDTEGLGDVEKGDSENDSWIFALAILLSSTFIYNTMGAINQQAMDQLQ-
-YVTELTQRIWSTSSPQSNGT-------EDSAEFVNFFPDFVWALRDVTVRLDADGQVLS
ADQYLENSLKLKQGD------NNYDLSRLCIRKFFPKKKCFVFCPPTEWRKLCE-LESLK
DNELDSDFVRQVAEFCSFVLSSSKAKALPGGIPINGARLQKLVLTYLSAINSGTLPCMEN
AVLALSQIENSAAVQKAITHYDQQMSQRVRLPTETLQELLNLHRACEREAIEIFLRNAFK
DEDHSFKKELLVQLEKRWNGACKENVRASSARCSELLRNIFSPLEEAVTRGAYSQPGGYL
LFVEKREELKQKYLREPRKGIQAEEILQAYLKSSEAMAEAILQRDQALTVKQKEIEVERA
K-----ADSA----QAAVKMLEEMK--EGHVQMMMEKERCHQERV--RQLTEKMKRERAQ
LVQEQERV-----LALKLQEQEQLIKKGWKEESIRLQNEIQAL
>Mastomys coucha  uncharacterized GBP1 XM_031342171 (Gbpa1)
------------------------------------------------------------
---------------------------MAPETCMPEPMCLIENVKGQLRANQKALEILSA
ITQPVVVVAIVGLYRTGKSYLMNRLAGKRT---------GFSLGSTVQSHTKGIWMWCVP
HPRKAGRTLVLLDTEGLGDVEKGDNQNDCWIFALAILLSSTFVYNSMGAINQQAMDQLQ-
-YVTELTDRIRTTSSPHSNGV-------ESSAEFVSFFPDFVWTLRDMTVKLEADGQMLT
ADEYLENSLKLKQGT--SEEDKKYNLPRLCIRKFFPRKKCFVFYPPTEWKKLSE-LESLQ
EKELDPEFLQQAADFCSFIFSSSKTKTLSGGIKVNGARLEKLVITYISAISSGDLPCMEN
AVLALAQIENSAAVQKAISHYDQQMSQRVQLPTETLQELLDLHRTCEREAIEIFFRSSFK
DEDHSFRKDLLAQLEKKWTGICNENINVSSARCSELLRDIFSPLEEAVTKGTYSQPGGYL
LFVWKREELKKKYLQEPKKGIQAEKILQEYLQSNATMAEALLQRDQALTVKQKEIEAERA
K-----VDSA----QATVKMLEEME--KQHEQMMKEKERYHQERV--KQLTEEMERERAQ
LVEEQERI-----LTLKLQEQERLLKEGLKEESIKLQNEIQLM
>Microtus ochrogaster GBP1 XM_005357434 (Gbpa1)
------------------------------------------------------------
---------------------------MASETCMPDPMCLIENVKGQLRPNQKALEILSA
ITQPVVVVAIVGLYRTGKSYLMNKLAGKNT---------GFSLGSTVQSHTKGIWMWCVP
HPQKADHTLVLLDTEGLGDIEKGDSDNDCWIFALAILLSSTFVYNSMGAINQQAMDHLQ-
-YVTELTDRIRTTSSPRSNGT-------EDSSEFVSFFPDFVWTLRDVTVRLEADGQSLT
ADEYLENSLKLKQGA--SKEDKNYNLPRLCIRKFFPRKKCFVFYPPTEWKKLSE-LENLR
DDELDSDFVQQAAEFCSFIFSSSKAKALPGGVKVNGARLEKLVLSYIDAISSGDLPCMEN
AVLALAKIENLAAMQKAIAHYDQQMSQGVQLPTETLQELLDLHRTCEREAIEIFLRTSFK
DEDHAFQKELLAQLEKRWEVTCNKNVKLSSDLCSELLRNIFSPLEEAVTKGAYSQPGGYL
LFVEKREELKKKYLREPRKGIQAEEILQAYLQSSVVMAETILQRDQALTVKQKEIEAERV
K-----ADSA----QASVDLLEEME--KKHVQMMKERERRHQERV--RQLTEKMDVERAQ
IVKEQERI-----LALKLQEQERLLKEGMKEESRRLQNEIQVM
>Peromyscus maniculatus bairdii GBP1 XM_016004723 (Gbpa1)
------------------------------------------------------------
---------------------------MASETCMPDPMCLIENVKGQLRPNQKALETLSA
ITQPVVVVAIVGLYRTGKSYLMNKLAGKNT---------GFSLGSTVQSHTKGIWMWCVP
HPQKAGHTLVLLDTEGLGDVEKGDNQNDCWIFALAVLLSSTFVYNSMGAINQQAMDQLQ-
-YVTELTDRIRTTSSPHSNGV-------EDSAEFVSFFPDFVWTLRDVTVRLEADGQSLT
ADEYLEHSLKLKQGT--SKEDRNYNLPRLCIRKFFPKKKCFVFCPPTGWKKLSE-LENLH
DDELDYDFVQQAAEFCSFILSSSKAKALPGGIGVTGTRLEKLVLTYINAIRSGDLPCMEN
AILALAKIENSAAVQKAITHYDQQMSQRVQLPTETLQELLDHHRTCEREAIEIFLRTSFK
DKDHSFKKELLAQLEKKWKGICNENVKLSSDRCSQLLRNIFSPLEEAVTKDAYSQPGGYF
LFVEKREELKEKYLREPRKGIQAEEILQAYLKSNMVMAETILQRDQALTVKQKEIEAEQA
K-----AKSA----QAAVKILEEME--EKHMQMMKEKERCHQERV--RQLTEKMEQERTQ
IVEEQGRI-----LALKIQEQGQLLKEGLKEESARLQNEIQVM
>Rattus norvegicus GBP3 XM_006233426 (Gbpa1)
------------------------------------------------------------
---------------------------MALETCMPEPMCLIENVKGQLRANQKALEILSA
ITQPVVVIATVGLYRTGKSYLMNKLAGRKT---------GFSLGSTVQSHTTGIWMWCVP
HPRKADHTLVLLDTEGLGDVEKGDNQNDCWIFALAILLSSTFVYNSMGAINQQAMDQLQ-
-YVTELTDRIRTTSSPHSNGV-------EASAEFVSFFPDFVWTLRDVTVKLEKDGKMLT
ADEYLDNSLKPKQGT--SEEDRNYNLPRLCIRKFFPKKKCFVFYSPTEWKKLSE-LESLR
DDELDSEFLQQAANFCSFIFSSSKAKRLPGGIQVNGARLEKLVLTYISAISSGHLPCMEN
AVLALAKVENSAAIQKAITHYDQQMCQKVQLPTDTLQELLDLHRTCEREAKDIFLRTSFK
DEDHSFKKDLLAQLEKKWNGINNENMNKSSTRCSELLRDIFGPLEEAVINGAYSQPGGYL
LYVEKREELKKKYLQEPKKGIQV-MKLYLLMQTGYWLSCLEHCCGQLLLLMDMGLYMSIT
W-----LLNS----STNCQGSLLMT--SNVY*----------------------------
-------------------------------------------
>Mus musculus GBP2 NM_010260 (Gbp2)
------------------------------------------------------------
---------------------------MASEIHMSEPMCLIENTEAQLVINQEALRILSA
ITQPVVVVAIVGLYRTGKSYLMNKLAGKRT---------GFSLGSTVQSHTKGIWMWCVP
HPKKAGQTLVLLDTEGLEDVEKGDNQNDCWIFALAVLLSSTFIYNSIGTINQQAMDQLH-
-YVTELTDLIKSKSSPDQSGV-------DDSANFVGFFPTFVWTLRDFSLELEVNGKPVT
SDEYLEHSLTLKKGA--DKKTKSFNEPRLCIRKFFPKRKCFIFDRPAQRKQLSK-LETLR
EEELCGEFVEQVAEFTSYILSYSSVKTLCGGIIVNGPRLKSLVQTYVGAISNGSLPCMES
AVLTLAQIENSAAVQKAITHYEEQMNQKIQMPTETLQELLDLHRPIESEAIEVFLKNSFK
DVDQKFQTELGNLLVAKRDAFIKKNMDVSSARCSDLLEDIFGPLEEEVKLGTFSKPGGYY
LFLQMRQELEKKYNQAPGKGLQAEAMLKNYFDSKADVVETLLQTDQSLTEAAKEVEEERT
K-----AEAA----EAANRELEKKQ--KEFELMMQQKEKSYQEHV--KKLTEKMKDEQKQ
LLAEQENI-----IAAKLREQEKFLKEGFENESKKLIREIDTL
>Mus caroli GBP2 XM_029475563 (Gbp2)
------------------------------------------------------------
---------------------------MASEIHMSEPMCLIENTEAQLVINQEALRILSA
ITQPVVVVAIVGLYRTGKSYLMNKLAGKRT---------GFSLGSTVQSHTKGIWMWCVP
HPKKAGQTLVLLDTEGLEDVEKGDNQNDCWIFALAVLLSSTFIYNSIGTINQQAMDQLH-
-YVTELTDLIKSKSSPDQSGI-------DDSANFVGFFPTFVWTLRDFSLELEVNGKPIT
SDEYLEHSLTLKKGA--DKKTKSFNEPRLCIRKFFPKRKCFIFDRPAQKKQLSK-LETLR
EEELCREFVEQVAEFTSYILSYSSVKTLSGGIIVNGPRLKSLVQTYVGAISSGSLPCMEN
AVLTLAQIENSAAVQKAITHYEEQMDQKIHMPTETLQELLDLHSPIESEAIEVFLKNSFK
DVDQKFQTELGNLLVAKRDAFIKKNMDVSSARCSDLLEDIFGPLEEEVKLGTFSKPGGYY
LFLQMRQELEKKYNQAPGKGLQAEAMLKKYFDSKADVVETLLQTDQSLTEAAKEVEEERA
K-----AEAA----EAANRELEKKQ--KEFELMMQQKEKSYQEHV--KKLTEKMKEEQEK
SLAEQEAI-----IAAKLQEQEKFLKEGFEKESKKLIQEIDTL
>Mastomys coucha GBP2 XM_031375696 (Gbp2)
------------------------------------------------------------
---------------------------MASEIHMLEPICLIENTEAQLVINQEALRILSS
INQPLVVVAIVGLYRTGKSYLMNKLAGKRT---------GFSLGSTVQSHTKGIWMWCVP
HPKKAGQTLVLLDTEGLEDVEKGDNQNDCWIFALAVLLSSTFIYNSIGTINQQAMDQLH-
-YVTELTDLIKSKSSPDQSGI-------EDSANFVGFFPTFVWALRDFSLELEVNGKPIT
ADEYLEHSLTLKKGA--DKKTKNFNEPRLCIRKFFPKRKCFIFDRPAQRKQLSI-LETLP
EKELCREFVEQVEEFTSYIFSYSAVKTLSGGIIVNGPRLKSLVQTYVSAICSGSLPCMEN
AVLTLAQIENSAAVQKALTYYEEQMNQKLQMPTETLQELLDLHRPIESEAIDVFLKNSFK
DVDQKFQTELGNLLVAKRDAFVKKNLDVSSARCSDLLDDIFGPLEEEVKQGTFSKPGGYY
LFLQMKKELEKKYNQAPGKGLQAEAMLKKYFESKEDVVETLLKTDQSLTEAAKEVEEERI
K-----AEAA----EAANRELEDKQ--KKFELMMREKEQSYQEHV--RQLTEKMKEERKM
FIEEQDRI-----IAAKLREQEKFLKEGFENESRKLRREIDHV
>Rattus norvegicus GBP2 NM_133624 (Gbp2)
------------------------------------------------------------
-------------------------MDMASEIHMLQPMCLIENTEAHLVINQEALRILSA
INQPVVVVAIVGLYRTGKSYLMNKLAGKRT---------GFSLGSTVQSHTKGIWMWCVP
HPKKAGQTLVLLDTEGLEDVEKGDNQNDCWIFALAVLLSSTFVYNSMGTINQQAMDQLH-
-YVTELTDLIKSKSSPDQSGI-------DDSANFVGFFPTFVWALRDFSLELEVNGKLVT
PDEYLEHSLTLKKGA--DKKTKSFNEPRLCIRKFFPKRKCFIFDRPALRKQLCK-LETLG
EEELCSEFVEQVAEFTSYIFSYSAVKTLSGGIIVNGPRLKSLVQTYVGAISSGSLPCMES
AVLTLAQIENSAAVQKAITHYEEQMNQKIQMPTETLQELLDLHRLIEREAIEIFLKNSFK
DVDQKFQTELGNLLISKRDAFIKKNSDVSSAHCSDLIEDIFGPLEEEVKQGTFSKPGGYF
LFLQMRQELEKKYNQAPGKGLEAEAVLKKYFESKEDIVETLLKTDQSLTEAAKEIEVERI
K-----AETA----EAANRELAEKQ--EKFELMMQQKEESYQEHV--RQLTEKMKEEQKK
LIEEQDNI-----IALKLREQEKFLREGYENESKKLLREIENM
>Rattus rattus GBP1 XM_032897242 (Gbp2)
------------------------------------------------------------
-------------------------MDMASEIHMLQPMCLIENTEAHLVINQEALRILSA
INQPVVVVAIVGLYRTGKSYLMNKLAGKRT---------GFSLGSTVQSHTKGIWMWCVP
HPKKAGQTLVLLDTEGLEDVEKGDNQNDCWIFALAVLLSSTFVYNSMGTINQQAMDQLH-
-YVTELTDLIKSKSSPDQSGI-------DDSANFVGFFPTFVWALRDFSLELEVNGKLVT
PDEYLEHSLTLKKGA--DKKAKSFNEPRLCIRKFFPKRKCFIFDRPAPRKQLCK-LETLG
EEELCSEFVEQVAEFTSYIFSYSAVKTLSGGIIVNGPRLKSLVETYVDAISSGSLPCMES
AVLTLAQIENSAAVQKAITHYEEQMNQKIQMPTETLQELLDLHRLIEREAIEIFLKNSFK
DVDQKFQTELGNLLISKRDAFIKKNSDVSSAHCSDLIEDIFGPLEEEVKQGTFSKPGGYF
LFLQMRQELEKKYNQAPGKGLEAEAMLKKYFESKEDIVETLLKTDQSLTEAAKEIEVERI
K-----AEAA----EAANRELAEKQ--EKFELMMQQKEESYQEHV--RQLTEKMKEEQKK
LIEEQDNI-----IALKLREQEKFLREGYENESKKLLREIENM
>Peromyscus maniculatus bairdii GBP2 XM_042280029 (Gbp2)
------------------------------------------------------------
---------------------------MASEIHMPGPVCLIENSDQQLVANQEALEILSA
IKQPVVVVAIVGLYRTGKSYLMNKLAGKQN---------GFSLGSTVQSHTKGIWMWCVP
HPQKPGHTLVLLDTEGLEDIEKGDNQNDCWIFALSVLLSSTFIYNSIRTINQQAMGQLH-
-YVTELSNLIKSKSSPEQSNL-------DDSATFVGFFPTFVWTLRDFHLDLEVNGKPVT
ADEYLENALGLKTGT--DEKTKSFNEPRLCIRKFFPKRRCFVFDRPAQRKYLSK-LETLR
EEDLSDEFVEQVAECTSYIFSSSDVKTLSGGITVNGPRLQNLVLTYVNAIRSGELPCMEN
AVLTLAQTENSAAVQKAIKHYEEQMNQKVQLPVETLQELLDLHRPIESEAIEVFMKNSFN
DVDHKFQKELGALLDAKLDAFVKKNIDVSSARCSDLLKEIYGPLEEEVKQGTFSKPGGYY
LYLQRKQELGKKYNQAPGKGLQAEEMLKKYFESKEDVAETLLKTDQSLTEKEKEIEVGPI
K-----AEAA----EAANRELKEMQ--EKLELMMEEKERSYQEHM--KQQKEKMEKEQEA
MKAEQQRI-----ISLKLQEQERLLNEGFANESRKLLQEIMDI
>Arvicanthis niloticus GBP1 XM_034500086 (Gbp2)
------------------------------------------------------------
---------------------------MASEIHMLKPMCLIENTEGRLVINQEALSILSA
INQPVVVVAIVGLYRTGKSYLMNKLAGKRS---------GFSLGSTVQSHTKGIWMWCVP
HPKKAGQTLVLLDTEGLEDVEKGDNQNDCWIFALAVLLSSTFIYNSIGTINQQAMDQLH-
-YVTELTDLIKSKSSPDQSGI-------DDSANFVGFFPTFVWALRDFSLELEVNGKLVT
ADEYLEHSLTLKKGA--DKNTKSFNEPRLCIRKFFPKRKCFIFDRPAQRKQLCK-LETLP
EEQLCSEFVEQTAEFTSYIFNYSAVKTLSGGIIVNGPRLKSLVQTYVSAISSGTLPCMEN
AVLTLAQIENSAAVQKAITYYEEQMNQKVQMPTETLQELLDMHRPIESEAIHVFLKNSFK
DVGQKFQTELGNLLVAKRDAFVKKNMDVSSARCSDLLEDIFGPLEEEVKQGTFSKAGGYY
YFLQMKQELEKKYKQAPGKGLQAEAMLKKYFESKEDVVETLLKTDQSLTEAAKEVEAERI
K-----AEAA----EAANRELEDKQ--KKFELMMQQKEQSYEEHL--KQLTEKMKEEQQR
LRAEQDNI-----IALKLQEQEKFLREGFENESKKLHQEIDNL
>Arvicanthis niloticus GBP1 XM_034500240 (Gbp2)
------------------------------------------------------------
---------------------------MASETHMLKPMCLIENTEGRLVINQESLSILSA
ITQPVVVVAIVGLYRTGKSYLMNKLAGKRS---------GFSLGSTVQSHTKGIWMWCVP
HPKKAGQTLVLLDTEGLEDVEKGDNQNDCWIFALAVLLSSTFVYNSIGTINQQAMDQLH-
-YVTELTDLIKSKSSPDQSGI-------DDSANFVGFFPTFVWALRDFSLELEVNGKLVT
ADEYLEHSLTLKKGA--DKNTKSFNEPRLCIRKFFPKRKCFIFDRPAQRKQLCK-LETLP
EEQLCSEFVEQTAEFTSYIFNYSAVKTLSGGIIVNGPRLKSLVQTYVSAISSGTLPCMEN
AVLTLAQIENSAAVQKAITYYEEQMNEKVQMPTETLQELLDLHRPIESEAIHVFLKNSFK
DVGQKFQTELGNLLVAKRDAFVKKNMDVSSARCSDLLEDIFGPLEEEVKQGTFSKPGGYY
HFLQMKQELEKKYNQAPGKGLQAEAMLKKYFESKEDVVETLLKTDQSLTEAAKEVEAERI
K-----AEAA----EAANRELEDKQ--KKLELMMQQKEQSYQEHL--KQLTEKMKEEQQR
LRAEQDKI-----IALKLQEQEKLLREGFENEGKQLHREIDNL
>Arvicanthis niloticus GBP1 XM_034500564 (Gbp2)
------------------------------------------------------------
---------------------------MASEIHMLKPMCLIENTKARLVINQEALSILSA
INQPVVVVAIVGLYRTGKSYLMNKLAGKRS---------GFSLGSTVQSHTKGIWMWCVP
HPKKAGQTLVLLDTEGLEDVEKGDNQNDCWIFALAVLLSSTFIYNSIGTINQQAMDQLH-
-YVTELTDLIKSKSSPDQSGI-------DDSANFVGFFPTFVWALRDFSLELEVNGKLVT
ADEYLEHSLTLKKGA--DKNTKRFNEPRLCIRKFFPKRKCFIFDRPAQRKQLCK-LETLP
EEQLYSEFVEQVAEFTSYIFNYSAVKTLSGGIIVNGPRLKSLVQTYVSAISSGTLPCMEN
AVLTLAQIENSAAVQKAITYYEEQMNQKVQMPTETLQELLDLHRPIESEAIHVFLKNSFK
DVDQKFQTELGNLLVAKRDAFVKKNMDVSSARCSDLLEDIFGPLEEEVKQGTFSKPGGYY
HFLQKKQELEKKYNQAPGKGLQAEAMLKKYFESKEDVVETLLKTDQSLTEAAKEVEAERI
K-----AEAA----EAANRELEEKQ--KKFELMMQEKEQSYQEHV--KQLTEKMKEEQQR
LRAEQDKI-----IALKLQEQEKLLRDGFENESKKLHQEIDYM
>Meriones unguiculatus GBP2 XM_021661452 (Gbp2)
------------------------------------------------------------
---------------------------MASEIHMVEPMCLIENTEAQLVVNQEALKILKA
IKQPVVVVAIVGLYRTGKSYLMNKLAGKKT---------GFSLGSTVQSHTKGIWMWCVP
HPKKAGQTLVLLDTEGLEDVEKGDNQNDCWIFALAVLLSSTFIYNSIGTINQQAMDQLH-
-YVTELTDLIKSKSSPEQGGV-------DDSADFVGFFPVFVWALRDFSLELEANGRPIT
ADEYLENSLTLKKGD--DKKTKSFNEPRLCIRKFFPKRKCFVFDRPAPRKYLSK-LETMR
EEDLSGEFVEQIAEFTSYIFSYSNVKSLSGGVIVNGPRLQSLVLTYVNAISSGELPCMEN
AVLTLAQIENSAAVQKAIAYYEEKMTQKVQLPTETLQELLELHRPIESEAIEVFMQNSFK
DVDQKFQRELGNLIVAKRDAFVQKNIDVSSARCSDLLEDIFGPLEEEVKQGTFSRPGGYY
LFLQKKQELEKKYNQAPGKGLQAEEMLKKYLQSKDNVAETLLQADQSLTEAAKAVEAERI
K-----AEAA----EATNRELAEKQ--KEYELMMEQKEKSYQEHV--RQLMEKMQQDQEQ
LIAEQERI-----IALKLQEQERFLKEGFQNESRKLQQEINSI
>Cricetulus griseus GBP2 XM_027385428 (Gbp2)
------------------------------------------------------------
---------------------------MASEIHMLDPMCLIENTEDQLVINQQALGILSA
IQQPVVVVAIVGLYRTGKSYLMNKLAGKKT---------GFSLGSTVQSHTKGIWMWCVP
HPQKSGHTLVLLDTEGLEDVEKGDNQNDCWIFALAVLLSSTFIYNSIGTINQQAMDQLH-
-YVTELTDLIKSKSSPEQSGV-------DDSANFVGFFPTFVWALRDFSLELEANGKSIT
ADEYLEHSLTLKKGS--DKKSENFNKPRLCIRKFFPKRKCFVFDRPAQRKYLSK-LETIR
EEELSGEFVEQVAEFTSYIFTYSNVKTLSGGIIVNGPRLQSLVLTYVNAIRSGELPCMEN
AVLTLAQIENSAAVQKAIEHYEEQMNQKVHLPTETLQELLDLHRPIESEAIEVFIKNSFK
DVDQKFQKKLGDQLVAKRDAFIKKNMDVSSARCSDLLEDIFGPLEEEVKQGTFSKPGGYY
LFLQKKQELEKKYNQAPGKGLQAEEMLKKYFESKDDVAETLLKTDQSLTEAAREIEVERI
K-----AEAA----EATNRDLAEKQ--KKYELMMAEKEKSYQEHV--KQLTEKMQQEREQ
LIAENEKI-----ISLKLKVCLRIHTRKSEMRQERRG------
>Peromyscus maniculatus bairdii GBP1 XM_006986126 (Gbp2)
------------------------------------------------------------
---------------------------MASEIHMLEPMCLIENTEEQLTVNQEALGILSA
IKQPVVVVAIVGLYRTGKSYLMNKLAGKKT---------GFSLGSTVQSHTKGIWMWCVP
HPQNPGHTLVLLDTEGLEDVEKGDNQNDCWIFALAILLSSTFIYNSIGTINQQAMDQLH-
-YVTELTDLIKSKSLPEQDGV-------DDSANFVGFFPTFVWALRDFSLELEANGKPIT
ADEYLERSLTLKKGS--DMKIKSFNEPRLCIRKFFPKRRCFVFDRPAQRKYLSK-LETLR
EEDLSDEFVEQVAEFTSYIFSSSDVKTLSGGIIVNGPRLQSLVLTYVNAIRSGELPCMEN
AVLTLAQIENSAAVQKAIEHYEEQMNQKVQLPTETLKELLDLHRPIEREAIEVFMKNSFK
DIDQKFQRELGDQLVAKRDAFVKKNMDVSSARCSDLLEDIFGPLEEEVKQGTFSKPGGYH
LFLQKKQELEKKYNQAPGKGLQAEEMLKKYFESKEDVAETLLRTDKSLTEAAKEIEVERI
K-----AETA----EAANRELENKQ--KKFELLMEQKEKSYQEHV--KQLTEKMQKEREQ
LIAEHNKI-----ISHKLQEQERLLKEGFQNESRKLHQEIESI
>Peromyscus maniculatus bairdii GBP1 XM_006986125 (Gbp2)
------------------------------------------------------------
---------------------------MASEIHMPGPVCLIENSDQQLVANQEALEILSA
IKQPVVVVAIVGLYRTGKSYLMNKLAGKQN---------GFSLGSTVQSHTKGIWMWCVP
HPQKPGHTLVLLDTEGLEDIEKGDNQNDCWIFALSVLLSSTFIYNSIRTINQQAMGQLH-
-YVTELTDLIKSKSSPEDSGI-------ADSAIFVGFFPTFVWTLRDFHLELELNGNPIT
PDEYLESSLLLKTGT--DEKTKSFNELRLCIRKFFPQRKCFVFDRPAPTKKLSK-LETVA
EEELSEDFVEQVAKFTSYIFSSSGVKTLSGGIKVNGPRLQSLVLTYVNAIRSGELPCMEN
AVLTLAQIENSVAVQKAIEHYEEQMNQKVQLPTETLQELLDLHRPIERESIKVFMKNSFK
DIDQKFQKELGDQLNAKLDAFIKKNMDMSSARCSELLEGIFGPLEEEVKQGTFSKPGGYY
LFLQKKQELKKKYNQAPGKGLQAEEMLKKYFESKEDVAETLLKTDQSLTEKEKEIEAERI
K-----AEAA----EAANRGLKEMQ--DKLELMMEEKERSHQEHV--KQLTEKMEKEREE
MKAEQQRI-----ISLKLQEQERLLKAGFEIESRKLREEIKEI
>Microtus ochrogaster GBP2 XM_005357371 (Gbp2)
------------------------------------------------------------
---------------------------MASDIHMPKPICLIENTEEQLVVNPEALGYLSA
MKQPVVVVAIVGFYRTGKSYLMNKLAGKNA---------GFSLGSTVQSHTKGIWMWCVP
HPQKPGHTLVLLDTEGLEDVEKGDNQNDCWIFALAVLLSSTFIYNSIGTINQQAMDQLH-
-YVTELTDLIKSKASPEQNGV-------DDSANFVGFFPIFVWALRDFSLELEANGKPIT
ADEYLEHSLTLKKGS--DDKIKSFNEPRLCIRKFFPKRKCFVFDRPAQRKYLSK-LETMK
EEDLSEEFVEQVREFTSYIFSSSDVKTLSGGIIVNGPRLQSLVLTYVNAIRSGELPCMEN
AVLTLAQIENSAAVQKAIEHYEEQMNHKVQLPTESLQELLDLQRPIESEAIEVFIKNSFK
DVDQKFQKELGALLDAKLEAFIKKNMDVSSARCSDLLEDIFGPLEKEVKEGTFSKPGGYY
LFLQKKQELEKKYNQIPGKGLQAEKMLKKYFDSKDDVAETLLKADQSLTEAAKEIEVERI
K-----AEAA----EAANRDLEEKQ--KKYELMMQQKEESYQEHV--KQLTLKMQQEREQ
LIREQDKI-----ISLKLQEQKRLLNEGFQNESRKLHQEMESL
>Cricetulus griseus GBP2 XM_003513953 (Gbp2)
------------------------------------------------------------
---------------------------MASDINMPSPVCLIENSKQQLVPNEEALKILST
IDQPMVVVAIVGFYRTGKSYLMNKLAGKQK---------GFSLGFMAQSHTKGIWMWCVP
HPQKPGHTLVLLDTEGLEDVQKGDNQNDCWIFTLAVLLSSTFIYNSTGTINQQAMDQLH-
-YVTELTDLIKSKSSPEQSGV-------DDSANFVGFFPTFVWALRDFSLELEADGKPIT
ADEYLEYALTLMKGS--DKKSESFNKPRLCIRTFFPKRKCFVFDRPAQRKYLSK-LETIS
EEDLSSEFVEQVEEFTSYIFSYSNVKTLSGGIIVNGPRLQSLVLAYVNAISSGELPCMEN
AVLTLAQIENAAAVQKAIEHYEEQMNQKVQFPTETFKELLDLHRPIESEAIEVFIKKSFK
DIDQKFQKKLVEQLVAKRDAFIKKNMDVSLAHCSDLLKDIFGSLEEEVKQGTFSKPGGYY
LFLQKKRELEKKYNQTTGKGLQAEEALKKYFESKDDVVETLLKTDQSLMEAAKEIEVERI
K-----AEAL----EATNRALAEKQ--NKYELLMAEKDKSYQEHM--KQLSEKMHQERVQ
LIAENEKI-----ISLKLQEQERLLKEGFQNESRKLHQEIESI
>Mus musculus GBP2b NM_010259 (Gbp2)
------------------------------------------------------------
---------------------------MASEIHMKGPVCLIKNSGEQLEVYQEALDILSA
IQNPVVVVAIVGFYHTGKSYLMNKLAGKQK---------GFSLGSTVQSHTKGIWMWCMP
HPEKPEHTLVLLDTEGLKDMQKGDNQNDCWIFALAVLLSSTFIYNSIGTINQQAMDQLH-
-YVTELTDLIKSKSSPDQSDV-------DNSANFVGFFPIFVWTLRDFSLDLEFDGESIT
PDEYLETSLALRKGT--DENTKKFNMPRLCIRKFFPKRKCFIFDRPGDRKQLSK-LEWIQ
EDQLNKEFVEQVAEFTSYIFSYSGVKTLSGGITVNGPRLKSLVQTYVSAICSGELPCMEN
AVLTLAQIENSAAVQKAITYYEEQMNQKIHMPTETLQELLDLHRTCEREAIEVFMKNSFK
DVDQKFQEELGAQLEAKRDAFVKKNMDMSSAHCSDLLEGLFAHLEEEVKQGTFYKPGGYY
LFLQRKQELEKKYIQTPGKGLQAEVMLRKYFESKEDLADTLLKMDQSLTEKEKQIEMERI
K-----AEAA----EAANRALAEMQ--KKHEMLMEQKEQSYQEHM--KQLTEKMEQERKE
LMAEQQRI-----ISLKLQEQERLLKQGFQNESLQLRQEIEKI
>Mastomys coucha GBP1 XM_031375692 (Gbp2)
------------------------------------------------------------
---------------------------MASEIHMPGPVCLIENSSKQLVVNPEALEILSA
IQQPMVVVAIVGFYRTGKSYLMNKLAGKQK---------GFSMGSTVQSHTKGIWMWCMP
HPQKPEHTLVLLDTEGLEDIEKGDKQNDCWIFALAVLLSSTFIYNSIGTINQQAMDQLH-
-YVTELTDLIKSKSSPDQSGL-------DDSADFVGFFPIFVWTLRDFSLDLEVNGKPVT
ADEYLENSLALKKGT--DEDSKKFNAPRLCIRKFFPMRKCFIFDRPAYRKQLSK-LESMQ
EDELNKEFVEQVAEFSSYIFRYSGVKTLSGGIEVNGPRLKILVQTYVSAICSGSLPCMES
AVLTLAQIENSAAVQKALTYYEEQINQKIQMPTETLQELLDLHRTCEREAIEVFMKNSFK
DVDQKFQNELGTQLEAKRDALVQKNMDMSSSCCSDLLEGLFGPLEEEVKQGTFYKPGGYY
LFLQKKQELVKNYIHTPGKGLQAEEMLRKYSESKQDLTDTLLKMDQSLTEKEKQIEVERI
K-----GEAA----EAANRALEEMQ--KKHEMLMEQKEKSYQEHI--RQLNEKRDLEWKE
LMAEMIKV-----TSLKHQEKERLFKEGFQSEGMMLFREIEKI
>Mus pahari GBP2 XM_021196037 (Gbp2)
------------------------------------------------------------
---------------------------MASEIHMSEPMCLIENTEAQLVINQEALRILSA
ITQPVVVVAIVGLYRTGKSYLMNKLAGKRT---------GFSLGSTVQSHTKGIWMWCVP
HPKKAGQTLVLLDTEGLEDVEKGDNQNDCWIFALAVLLSSTFIYNSIGTINQQAMDQLH-
-YVTELTDLIKSKSSPDD-GI-------DDSANFVGFFPTFVWALRDFSLDLEVNGKPVT
SDEYLEHSLTLKKGA--DKKTKNFNEPRLCIRKFFPKRKCFIFDRPAQRTQLGK-LEMLR
EEELCHEFVEQVAEFTSYIFSYSSVKTLSGGIIVNGPRLKSLVQTYVGSISSGSLPCMEN
AVLTLAQIENSAAVQKAITYYEEQMNQKIQMPTETLQELLDLHRPIESEAIEVFLKNSFK
DVGQKFQTELGNLLVAKRDAFVKKNMDISSARCSDLLVDIFGPLEEEVKLGTFSKPGGYY
LFLQMKQELEKKYNQAPGKGLQAEAMLKKYFDSKAEVVETLLQTDQSLTEAAKEVEAERI
K-----AEAA----EAANRELQEKQ--KKFELMMQQKEESYQEHV--KKLTEKFKEDQKK
SIAEQDNL-----IAAKLREQEKFLKEGFENESRKLLQEIDSL
>Mus pahari GBP1 XM_021196161 (Gbp2)
------------------------------------------------------------
---------------------------MASEIHMPGPVCLIENSSEQLVVNQEALEILSA
IENPVVVVAIVGFYRTGKSYLMNKLAGKQK---------GFSLGSTVQSHTKGIWMWCVP
HPQKPEQTLVLLDTEGLEDIEKGDNQNDCWIFALAVLLSSTFIYNSMGTINQQAMDQLH-
-YVTELTDLIKSKSSPDQSDG-------DNSANFVGFFPIFVWTLRDFSLDLEVNGKSIT
PDEYLESSLTQKKGT--DENTKKFNMPRLCIRKFFPKRKCFIFDRPGDRKQLSK-LESIW
EEQLNKEFVEQVAEFTSYIFSYSGVKTLTGGITVNGPRLKSLVQTYVSAICSGELPCMEN
AVLTLAQIENSAAVRKAITYYEEQMNQKIQMPTETLQELLDLHRTCEREAIEVFMKNSFK
DVDQKFQEELGAQLEAKRDAFVMKNMDVSSAYCSDLLEGLFGHLEEEVKQGTLYKPGGYY
LFLQRKQELEKKYNQTPGKGLQAEVMLRRYIESKEDLADTLLKMDQSLTEKEKQIEVERI
K-----AEAA----EAANRALEEMQ--KKHELLMEQKEQSYQEHT--KQLTEKMEQERKE
LMAEQQRI-----ISLKLQEQERLLREGFRNESMLLRQEIENI
>Arvicanthis niloticus GBP1 XM_034500085 (Gbp2)
------------------------------------------------------------
---------------------------MASEIHMPGPVCLIENSGEQLVVKEEALEILST
IQKPVVVVAIVGFYRTGKSYLMNNLAGKQK---------GFSLGSTVQPHTKGVWMWCLP
HPLKPEHTLVLLDTEGLKDMEKGDNQNDCWIFALAVLLSSTFIYNSMGAINQQAMDQLH-
-YVTELTDLIKSKSSPDQSGI-------DDSADFVGFFPTFVWALRDFSLELEVNGKLVT
ADEYLEHSLTLKKGA--DQNTKRFNKTRLCIRKFFPKRKCFIFDRPTEKKQLCK-LETLP
EEQLCSKFVEQIAEFTSYIFNYSAVKTLSGGIIVNGPRLKSLVQTYVSAISSGTLPCMEN
AVLTLAQIENSAAVQKAITYYEEQMNQKAQMPTENLQELLDLHRLIESEAIHIFLKNSFK
DVNQKFQRELGNLLVANQDAFVKKNNNLSSARCSDLLEDIFGPLEEKVKQGKFSKPGGYY
HFLQMKQELEKKYNQAPGKGLQADVMLKNYFQSKEDVVETLLKMDQSLTEPAKEVEAERI
K-----AEAA----EAANRELEDKQ--KKFELMMQEKEQSYQEHL--KQLTEKMKEEQQK
LIAEQENI-----IALKLQEQEKLLREGFKSERKKLRREIDKM
>Mus caroli GBP1 XM_021157847 (Gbp2)
------------------------------------------------------------
---------------------------MASEIHMKGPVCLIKNSGEQLEVYQEALDILSA
IQNPVVVVAIVGFYHTGKSYLMNKLAGKQK---------GFSLGSTVQSHTKGIWMWCMP
HPQKPEHTLVLLDTEGLKDMQKGDNQNDCWIFALAVLLSSTFIYNSIGTINQQALDQLH-
-YLTEQTDLIKSKSSPQQSDV-------DNSANFVGFFPVFVWTLRDFSLDLEINGISIT
PDEYLETSLALRKGT--DENTKKFNMPRLCIRKLFPKRKCFIFDRPGDRRQLSK-LESIQ
EDQLNKEFVEQVAEFTSYIFSYSDVKTLSGGIRVNGPRLKSLVQTYVSAICSRDLAFEES
AVLTLAQIKNSAAVQKAIAYYEEQMNQKIHMPTETLQELLDMHRTFEREAIEVFMKNSFK
DVDQQFQEELGAQLEAKRDAFVKKNMDMSSAHCSDLLEGLFGHLEEEVKQGTFYKPGGYY
LFLQRKQELKKKYIQIAGKGLQAEVMLRKYFESKEDLADTLLKMDQSLTEKEKQIEVERI
K-----AEAA----EAANRALAEMQ--KKHELLMEQKEQSYQEHM--KQLTEKMEQERKE
LMAEQQRI-----ISLKLQEQERLLKEGFQNESLQLRQEIEKI
>Microtus ochrogaster GBP1 XM_026784136 (Gbp2)
------------------------------------------------------------
---------------------------MASEINMPGPVCLIENSDQQLAANQEALDILSA
IKQPVVVVAIVGLYRTGKSYLMNKLAGKQQ---------GFSLRSTGQSHPKGIWMWCVP
HPQKADHTLVLLDTEGLEDLDKGDNQNECWIFALAVLLSSTFIYNSIGGINQNATDQLH-
-YVTELTDLIKSKASPEQSDI-------DDSANFVGFFPVFVWTMRDFSLELEANGDSIT
PDEYLEKSLTLREVT--NEKTESFNKPRLCIRKFFPKRKCFVFDRPAGRKQLSK-LETIP
ETELSAEFVEQVEKFTSYIFSSSDVKTLSGGIKVNGPRLQSLVVTYVNAICSGEVPCMED
AVLTLAQIENSAAMQKAIEQYEERVNNKVQLPTETLQELLDLLRPIESEAIAVFTKNSFK
DIDQKFQEELGALLDAKRDDVIKKNKDSSSALCSDLLENIFGPLERERKQGTFSKPGGYD
DYLQEKKKLEKMYNEVPKKGLQAKEMLRKYFKFKEDVANSLLKMDQSLTEKEKEIEVERI
K-----AEVA----EAVNTELKEMQ--ENYELMTEEKVKSVLEHV--KQLSQKMQKEWEQ
LKLEQHKI-----VSLKHKEKDRLFREGFHNESKKLLEEIDKI
>Microtus ochrogaster GBP1 XM_005357436 (Gbp2)
------------------------------------------------------------
---------------------------MASEINMPGPVCLIENSDQQLAANQEALDILSA
IKQPVVVVAIVGLYRTGKSYLMNKLAGKQE---------GFSLGSTMQSHTKGIWMWCVP
HPQQPGHTLVLLDTEGLGDIEKGDNQNDCWIFALAVLLSSTFIYNSIGTINQQAMDQLH-
-YVTELTDLIKSKSSPEQSDI-------DDSANFVGFFPNFVWTLRDFSLELEANGKSIT
PDEYLEKSLTLSKVT--NEKTESFNKPRLCIRKFFPKRKCFVFDRPAGRKQLSK-LETIP
ETELSAEFVEQVEEFTSYIFSSSDVKTLSGGIKVNGPRLQSLVLTYVNAIQSGGLPCMED
AVLTLAQIENSAAVQKAIEHYEEQMNLKVQLPTETLQELLDLNRPIEREAIEIFMKYSFK
DVDQKFQKELGALLDAKRESFINKNMDVSSARCSDLLRDIFGPLEEEVKQGTFHKPGGYS
LFLQRKQELEKKYDETPGKGLQAEEMLKKYFKSKEDVGDTLLMMDQSLTEKEKEIEVERI
K-----AKAF----ETTNRELREMQ--MRHARMMEEKEKSYQESKREKQLTEKMEQERKE
LMAEQDRI-----VSLKLKEQEKLI-EGFQNESRKLHQEIEK-
>Mus caroli GBP1 XM_021154688 (Gbp2)
------------------------------------------------------------
---------------------------MASEIHMPGPVCLIENSNKKLVVNQEALEILSA
FQQPVVVVAIVGFYRTGKSYLMNKLAGKQK---------GFSLGSTVQSHTKGIWMWCMP
HPQKPEHTLVLLDTEGLEDIEKGDNQNDCWIFALAVLLSSTFIYNSIGTINQQAMDQLH-
-YVTELTDLIKSKSSPQQSDV-------DNSANFVGFFPIFVWTLRDFSLDLEFDGESIT
PDEYLETALALRKGT--DENTKKFNMPRLCIRKFFPKRKCFIFDRPGNRRQLSK-LESIQ
EDQLNKEFLEQVEEFTSYIFSYSDVKTLSGGITVNGPRLKCLVQTYVSAICSGELPCMEN
AVLTLAQIENSAAVQNAITYYEEQMNQKIQMPTETLQELLDLHRTCEREAIGVFMKNSFK
DVDQKFQTELGTQLEAKRDAFVKKNMDMSSAHCSDLLEGLFGPVEEEVKQGTFYKPGGYY
LFLQRKQELEKKYIQTPGKGLQ--------------------------------------
------------------------------------------------------------
-------------------------------------------
>Mus musculus GBP5a AF487898 (Gbp5)
------------------------------------------------------------
---------------------------MAPEIHMPEPLCLIGSTEGHLVTNQEALKILSA
ITQPVVVVAIVGLYRTGKSYLMNKLAGKEK------------------------------
------------------------------------------------------------
---------------------------------------DLVWTLRDFFLDLQANGHAIT
SDEYLENSLKLKQGS--DERTQTFNLPRLCIQKFFPVKKCFVFDAPALGSKLSQ-LPTLS
NEELNSDFVQDLSEFCSHIFTQSKTKTLPGGIQVNGPRLESLVLTYVDAINSGALPSIEN
TVVTLARRENSAAVQKAIGHYDQLMSEKVQLPTETLQELLDLHRTCEREAIEIFRKHSFK
DEGEFFQKELESLLSAKQDEICKKNADASAALCSTLLGSIFKPLEQEVAQEFYHKPGGHK
LFLQRMEQLKANYRQQPGKGTQAEEVLQTYLNAKETVSRTILQTDQVLTDKEIQKKAEQE
R-----AEAA----RLKAQRLEAIR--IQEEQRKAEMERQHQEQL--RQIALEKAR--VA
QEQQWILK-----QRAQGRCPVIWCLDLLLAEDEGPKQDLSQK
>Mus musculus GBP5 NM_153564 (Gbp5)
------------------------------------------------------------
---------------------------MAPEIHMPEPLCLIGSTEGHLVTNQEALKILSA
ITQPVVVVAIVGLYRTGKSYLMNKLAGKEK---------GFSVGSTVQSHTKGIWMWCVP
HPQKPDHTLVLLDTEGLGDVEKDDKKNDTQIFALAILLSSTFVYNTMNKIDQGAIDLLH-
-NVTELTDLLRTRNSSDSNQT-----EGEGPAD-MSFFPDLVWTLRDFFLDLQANGHAIT
SDEYLENSLKLKQGS--DERTQTFNLPRLCIQKFFPVKKCFVFDAPALGSKLSQ-LPTLS
NEELNSDFVQDLSEFCSHIFTQSKTKTLPGGIQVNGPRLESLVLTYVDAINSGALPSIEN
TVVTLARRENSAAVQKAIGHYDQLMSEKVQLPTETLQELLDLHRTCEREAIEIFRKHSFK
DEGEFFQKELESLLSAKQDEICKKNADASAALCSTLLGSIFKPLEQEVAQEFYHKPGGHK
LFLQRMEQLKANYRQQPGKGTQAEEVLQTYLNAKETVSRTILQTDQVLTDKEIQSKAEQE
R-----AEAA----RLEAQRLEAIR--IQEEQRKAEMERQHQEQL--RQIALEKAR--VA
QEQQWILK-----QRAQEEADRIKAEQEAQLRALQQQLQHM--
>Mus caroli GBP5 XM_021158401 (Gbp5)
------------------------------------------------------------
---------------------------MAPEIHMPEPMCLIGNTEGQLVTNQEALKILSA
ITQPVVVVAIVGLYRTGKSYLMNKLAGKEN---------GFSVGSTVQSHTKGIWMWCVP
HPQKQDHTLVLLDTEGLGDVEKDDEKNDTQIIALAILLSSTFVYNTMNKIDQGAIDLLH-
-NVTELTDLLRTRNSSDSNQT-----EGEGPAD-MSFFPDLVWTLRDFFLDLEANGHAIT
SDEYLENSLKLKQGS--DERTQTFNLPRLCIQKFFPVKKCFVFDAPALGSKLSQ-LPTLS
NEELNSDFVQDVSEFCSHIFTHSKTKTLPGGIQVNGPRLESLVLTYVDAINSGALPSIEN
TVVTLARRENSAAVQKAIGHYDQLMSEKVQLPTETLQELLDLHRTCEREAIEIFRKHSFK
DEDECFQKELENLLSAKQDEICKKNVDASAALCSTLLLSIFKPLEQEVAQEFYHKPGGHK
LFLQRMEELKANYRQQPGKGTQAEEVLQTYLNAKETVSHTILQTDQVLTDKEIQRKAEQE
R-----TEAA----RLEAQRLEAIR--IQEEQRKAEIERQHQEQL--WQIAMEKAR--FA
REQERILK-----QRAQEEADRIKAKQEAERRALQQQLQHLRD
>Rattus norvegicus GBP5 NM_001108569 (Gbp5)
------------------------------------------------------------
---------------------------MAPEIHMPEPICLIANTDEHLVTNQEALEILSA
ITQPVVVVAIVGLYRTGKSYLMNKLAGKEK---------GFSVGSTVQSHTKGIWMWCVP
HPQKPDHTLVLLDTEGLGDVEKVDEKNDIQIFALAILLSSTFVYNTMSKIDQGAIDLLH-
-SVTELTDLLRTRNTSDPSET-------KEPDD-MSFFPDLVWTLRDFFLGLEVNGQAIT
SDEYLEKSLMLKQGS--DERTQTFNLPRLCIQKFFPVKKCFVFDSPALGSKLSQ-LQTLN
SDELNPDFVQNLSEFCSHIFTHSKTKTLPGGIQVNGPRLESMVQTYVDAINSGALPSMEN
MVVTLTRRENTAAVQKAIAHYDQQMSQKVQLPTETLQLLLDLHKTCEKEAIEIFRKRSFK
DDDQCFQKELESLLSAKRDEICRKNEDASAALCSTLLQSTFQPLEQEVARGVYAKPGGHS
LFLQRMEQLKAQYRQQPGKGTQAEEVLQKYLKAKEPVSATILQTDQDLTAKEKQKKEEQA
R-----AEAA----RAEAQRLEALR--VQEEQRRVEQERRHQEHL--RQIEFERAN--FQ
REQQRKQK-----QRVQEEMERIKAEQEAQLRALQQQLQNMRV
>Rattus rattus GBP5 XM_032897245 (Gbp5)
------------------------------------------------------------
---------------------------MVPEIHMPEPICLIGNTDEHLVTNQEALEILSA
ITQPVVVVAIVGLYRTGKSYLMNKLAGKEK---------GFSVGSTVQSHTKGIWMWCVP
HPQKPDHTLVLLDTEGLGDVEKVDEKNDIKIFALAILLSSTFVYNTMSKIDQGAIDLLH-
-NVTELTDLLRTRNASDPNET-------KEPDD-MSFFPDLVWTLRDFFLGLEVNGQAIT
SDEYLERSLMLKQGS--DERTQTFNLPRLCIQKFFPVKKCFVFDSPALGSKLSQ-LQTLN
SDELNPDFVQNLSEFCSHIFTHSKTKTLPGGIHVNGPRLESLVQTYVDAINSGALPSMEN
MVVTLTRRENTAAVQKAIAHYDQQMSQKVQLPTETLQLLLDLHKTCEKEAIEIFRKRSFK
DDDQCFQKELESLLSAKQDEICRKNEDASAALCSTLLQSTFQPLEQEVARGVYAKPGGHS
LFLQRMEQLKAQYRQQPGKGTQAEEVLQKYLKAKEPVSATILQTDQDLTAKEKQKKEEQA
R-----AEAA----RAEAQRLEALR--VQEEQRRVEQERRHQEQL--RQIEIERAN--FR
REQQRKQE-----QRVQEEMERIKAEKEAQLRALQQQLQKVEV
>Arvicanthis niloticus GBP5 XM_034500343 (Gbp5)
------------------------------------------------------------
---------------------------MAPEIHMPEPMCLIGNTDEHLVTNQEALKILSS
ITQPVVVVAIVGLYRTGKSYLMNKLAGKEK---------GFSVGSTVQSHTRGIWMWCVP
HPQKPDHTLVLLDTEGLGDVEKIDEKNDTQIFALAILLSSTFVYNTMNKIDQGAIDLLH-
-NVTELTDLLRTRNSSDPNET-------EDPDD-VSFFPDLVWTLRDFFLGLEANGHTIT
SDEYLENSLKLKQGS--DERTQTFNLPRMCIQKFFPVKKCFVFDSPARGNKLSQ-LQMLS
SDELNPDFVQDLSEFCSHIFTHSKTKTLPGGIQVNGPRLESLVLTYVDAINSGALPSIEN
MVATLARRENSAAVQKAIVHYDHLMSQKMQLPTETLQVLLDLHRTCETEAIEIFRKHSFK
DEDQCFQKELENLLRAKQDEICKKNVDASAALCSTLLQNIFKPLEQEVAQGVYAKPGGHN
LYLQRMEQLKAQYRQQPGKGTQAEEVLQKYLNTKEPVSNTILQTDQALTDKERQRKEEQA
R-----AEAA----QAEARRLEAIR--IQEEQRIAEQERRHQEQL--RQIAIERAN--FE
IQQQRIRE-----QRIKEEADRIKAEQEARLRALEQARQRLIE
>Grammomys surdaster GBP5 XM_028760412 (Gbp5)
------------------------------------------------------------
---------------------------MAPEIHMPEPMCLIGNTDEHLVTNQEALEILSA
ITQPVVVVAIVGLYRTGKSYLMNKLAGKEK---------GFSVGSTVQSHTKGIWMWCVP
HPQKPDHTLVLLDTEGLGDVEKVDEKSDANIFALAILLSSTFVYNTMNKIDQGAIDLLH-
-NVTELTDLLRTRNSSDPNET-------EDPDD-VSFFPDLVWTLRDFFLGLEANGHTIT
SDEYLENSLKLKQGS--DERTQTYNLPRLCIQKFFPVKKCFAFDFPARGNKLSQ-LQMLS
SEELNPDFVQDLSEFCSHIFTHSKTKTLPGGIQVNGPRLESLVLTYVDAINSGTLPSIEN
MVVTLARRENSAAVQKAIVHYDQLMSQSVQLPTETLQVLLDLHRTCETEAIGIFRKHSFK
DEDQCFQKELESLLRAKQDEICKKNVDASAALCSTILQNIFKPLEQEVAQGIYAKPGGHS
LYLQRMEQLKAQYRQQPGKGTQAEEVLQKYLNAKETVSNTVLQTDQALTAKERQRKEEQA
R-----AEAA----RAEAKRLEAIR--IQEEQRRAEQERKHQEQV--RQMETERAN--FE
REQRRIRE-----QRVKEEADRIKAMQEAQLRALEQEHQRLME
>Mastomys coucha GBP5 XM_031375684 (Gbp5)
------------------------------------------------------------
---------------------------MAPEIHMPEPMCLIENTEEHLVTNQEALKILSA
ITQPVVVVAIVGLYRTGKSYLMNKLAGKEK---------GFSVGSTVQSHTKGIWMWCVP
HPQKPDHTLVLLDTEGLGDVEKVDEKNDTQIFALAILLSSTFVYNTMNKIDQGAIDLLH-
-NVTELTDLLRTRNSSDPTKT-------EEPAD-TSYFPDLVWTLRDFFLSLEANGQAIT
SDEYLENSLKLKQGS--DEKTHTFNLPRLCIQKFFPGKKCFVFDSPARGHKLSQ-LQTLS
TEELNPDFVQDLSEFCSHIFTHSKTKTLPGGIQVNGPRLESLVLTYVDAINSGALPSIEN
MVVTLARKENSAAMQKATVHYEQQMSQRVQLPTETLQELLDLHRTCEREAMEIFRKHSFK
DEDQCFQKELENLLSAKQDEICKKNVDASVALCSTLLQSIFKPLEQEVAQGVYAKPGGHN
IFLQRMDQLKAQYCQQPGKGTQAEEALQTYLKAKEPVSNTILQTDQALTAKERQRKEEQA
R-----AAAA----RAEAQRLEAIR--VQEEKRRAEQERRHQEEL--RQKEIQKAQ--FE
ERWRKALD-----QKAQEEAVRIKAEQEAQLRALQQQLQLVRE
>Mus pahari GBP5 XM_021196977 (Gbp5)
------------------------------------------------------------
---------------------------MAPEIHMPEPMCLIGNSEEHLVTNQEALKILSA
ITQPVVVVAIVGLYRTGKSFLMNKLAGKEN---------------VILTRMTRDMLQICS
HFQ-------------------VDEKNDTQIFALAILLSSTFVYNTMNKIDQGAIDLLH-
-NVTELTDLLRTRNSSDPSKT-------EGPAD-MSFFPDLVWTLRDFFLDLEANGHAIT
SDEYLENSLKLKQGS--DERTQTFNLPRLCIQKFFPVKKCFVFDSPALGSKLSQ-LQTLS
NEELNPDFVQDLAEFCSHIFTHSKTKTLPGGIQVNGPRLESLVLTYVDAINSGALPSIEN
TVVTLARKENSAAVQKAIGHYDQLMSQRMQLPTETLQELLDLHRTCEREAIDIFRKHSFK
DEDECFQKELESLLSAKHDEICKKNVDASAALCSTLIQNIFKPLEQELAQGLYRKSGGHK
LFLQRMEQLKAQYRQQPGKGTQAEEVLQTYLNGKETVSRTILQTDQILTVKEIQRKAEQE
R-----AEAA----RVEAQRLEAIR--IQEEQRKAEQKRQHQEQL--RQIQTERER--FE
REQERIRK-----QRIQEEAERIKAEQEAQLRALQQQLQQARE
>Peromyscus maniculatus bairdii GBP5 XM_016004731 (Gbp5)
------------------------------------------------------------
---------------------------MALEIHMPEPMCLIGNNEEQLVVNQEALKILSA
ITQPVVVVAIVGLYRTGKSYLMNKLAGKEK---------GFSVGSTVQSHTKGIWMWCVP
HPQKPDHTLVLLDTEGLGDVEKIDEKSDTQIFALAILLSSTFVYNTMNKIDQGAIDLLH-
-NVTELTDLLRTRNSSDLSEI-------EEPAD-MSFFPDLVWTLRDFYLGLETNGHAIT
ADEYLENSLKLKQGS--DERTQTFNLPRLCIQKFFPVKKCFVFDSPTHRNKLSQ-LQTLS
SEELSSDFVQELSEFCSHIFSHSKTKTLPGGIQVNGPRLESLVVTYVDAINGGALPCIEN
TVITLARRENSAAVQKAITHYDQQMSQRVKLPTETLQELLDLHRTCESEAMEIFLKHSFK
DDNQCFQKELETLLSAKQDEICKKNVEASADHSSTLLESIFKPLEQEVAGGVYAKPGGHN
LYLQKMEQLKAQYRQQPGKGTQAEEMLQKYLKAKEPLSNTILQTDQALTAKESQRRAEQA
R-----AEAA----RVEARRLEVIR--IQEEQKRAEQERLHQEKL--RQIEIDRAN--FR
AEQQRIRE-----QRLQEEAAKIKAEQEAQLRELNQQLQNARA
>Meriones unguiculatus GBP5 XM_021661446 (Gbp5)
------------------------------------------------------------
---------------------------MAPEIHMSEPMCLIGNTEEQLVANQEALKILSA
ITEPVVVVAIVGLYRTGKSYLMNKLAGKEK---------GFAVGSTVQSHTKGIWMWCVP
HPQKPGHTLVLLDTEGLGDVEKIDEKNDTQIFSLAILLSSTFVYNTMNKIDQGAIDLLH-
-NVTELTDLLRTRNSSGVNEA-------EEPAD-VSFFPDLVWTLRDFYLSLETDGHAIT
SDEYLENSLKLKQGS--DEKTQMFNLPRLCIQKFFPVKKCFVFDSPTHGKKLSQ-LQTLR
SDELSPDFLQDLSEFCSHIFTHSKIKTLPGGIQVNGPRLESLVQTYVDAINSGALPCIEN
TVVTLARRENSAAVQKAITHYDQQMSQRVKLPTETPQELLDLHRACETEAMEIFRKHSFK
DEDQCFQKELENLLSAKQDEICKKNVEASANHCSALLESIFKPLEQEAAQGIYAKPGGHN
LFLQKMEQLKAQYRQQPGKGTQAEEMLQQYLKAKEPLSNTILQTDQALTAKERQRKEERE
R-----ARAA----RAEAQRLEAIR--IQKEQRRAEEERQYQEKL--SQMEIDKAN--FK
ANQERIQK-----QRLQEEAERIKAAQEAELRKLQEQLQAVRE
>Cricetulus griseus GBP5 XM_007654340 (Gbp5)
------------------------------------------------------------
---------------------------MAPETYMPEPMCLIGNNGEQLVANHEALRILSA
ITQPMVVVAIVGLYRTGKSYLMNKLAGKEK---------GFSVGSTVQSHTKGIWMWCVP
HPQKSDHTLVLLDTEGLGDVEKIDEKSDTQIFALAILLSSTFVYNTMNKIDQGAIDLLH-
-NVTELTDLLQTRNSTDLNEI-------KEPAD-MSFFPDLVWTLRDFFLSLETNGHAIT
PDEYLEHSLKLKQGS--DERTEKFNVPRLCIQKFFPVKKCFIFDSPADRNKLSK-LQTLN
SDELSTEFVQELSEFCSHVFTHSKTKTLPGGIQVNGPRLESLVVTYVDAINSGALPCMEN
AVITLARRENSAAMQKAVTHYDQQMSQKVQLPTETLQQLLELHRTCESEAMEIFRKHSFK
DEDQCFQKELKTLLSAKWDEICKKNVEASENHCSTLLQNIFKPLEQEVAQGVYATPGGHN
LFLQKMEKLKAQYHQQPRKGTQAEEVLQKYLKAKEQLSKTILQTDKALTAKENERKGEKG
E-----ARASAA--RAEAQRLKAIR--IQEEQRRAEQERQHQEEL--RQIEISKAN--FR
AEQERIRN-----QRMQQEAARIKAEQEAKLRELNQQLEAARA
>Microtus ochrogaster GBP5 XM_013350012 (Gbp5)
------------------------------------------------------------
---------------------------MAPEIQMPEPMCLIENNEEQLVANQEALKILSA
ITQPVVVVAIVGLYRTGKSYLMNKLAGKEK---------GFSVGSTVQSHTKGIWMWCVP
HPQKPDHTLVLLDTEGLGDIEKMNKNTDTQIFALAVLLSSTIVYNTMTKIDQGAIDLLH-
-NVTEMTDLLRTRNSSDLNES-------EEAAD-VSFFPDLVWTLRDFYLSLETDGHAIT
LDEYLENSLKLKQGS--DERTEIFNLPRLCIQKFFPVKKCFAFDFPTKRNKLSQ-LQTLN
SDELSPEFVQELSEFCSHIFIHSKTKSLPGGIQVNGPCLESLVLTYVDAINSGALPCIQN
AVVALARRENSAALQKAVTHYDQQMSQRVKLPTETLQELLDLHRTCGNEAMEIFKKHSFK
DEDQGFQKELETLLSGKQNEICKKNEEASADHCSTLLQSIFKPLEQGVAQGIYAKPGGHS
LFLQKMEQLKAQYRQQPGKGTQAEEELQKYLKTKEQLSNTILQTDQLLTVKEIARKAEEE
R-----AAAA----RAEAKRLETIR--IQEEQKRAEQERLHQEKL--RQMEIDRAN--FQ
AEQERIRA-----QRVQEEIERIKAEQEAQLRQINEQLQKARE
>Aotus nancymaae GBP2 XM_012464814
------------------------------------------------------------
---------------------------MAPEIHMTGPVSLIDNTEGQLVVNPEALKILSA
ITQPVVVVAIVGLYRTGKSYLMNRLAGKNK---------GFSLGSTVKSHTKGIWMWCVP
HPKKPGHTLVLLDTEGLGDIEKGDNENDSWIFALAILLSSTFVYNSMGTINQQAMDQLH-
-YVTELTDRIKANSSPDNTYV-------EDSADFVSFFPAFVWTLRDFSLELETDGEPIT
PDDYLELSLKLRKGT--DKKSKSFNDPRLCIRKFFPKRKCFTFDRPTRRKYLAH-LEQLK
EEDLNPDFIEQVAEFCSYILSHSSVKTLSGGITVNGPRLESLVTTYVSAISSGDLPCMEN
AVLALAQLENSASVEKAVAHYDQQMNQKVQLPTETLQELLDLHRDSEREAIEVFMKNSFK
DVDHKFQRKLGAQLEARRDDFCKQNSKASSDCCMALLQDIFGPLEEDVKQGIFSKPGGYR
LFIQKRQELKNKYYQVPRKGIQAEEVLKKYLESKEDVADSLLQTDQSLSEKEKAIEVERI
K-----AESA----EAAKKMLEEMQ--KKNEQMMEQKEKSYQEHV--KQLTEKMESDKAR
LMAEQEKT-----INLKLKEQERLLKEGFENESKRLQKEIRDI
>Colobus angolensis palliatus GBP2 XM_011956052
------------------------------------------------------------
---------------------------MAPEIDLPGPVSLIDNTKGQLVVNPEALKILSA
ITQPVVVVAIVGLYRTGKSYLMNKLAGKKN---------GFSLGSTVKSHTKGIWMWCVP
HPKKPEHTLVLLDTEGLGDVEKGDNENDSWIFALAVLLSSTFVYNSMGTINQQAMDQLH-
-YVTELTDRIKANSSPGNNSV-------EDSADFVSFFPAFVWTLRDFTLELEVDGEPIT
ADDYLELSLKLRKGT--DKKSKSFNDPRLCIRKFFPNRKCFIFDWPAQKKYLAR-LEQLK
EEELNPDFIEQVAEFCSYILSHSNVKTLSGGIPVNGPRLESLVLTYVNAISSGDLPCMEN
AVLALAQIENSAAVQKAIAHYEQQMGQKVQLPTETLQELLDLHRDSEREAIEVFMKNSFK
DVDQMFQRKLGAQLEARRDDFCKQNSKASSDCCMALLQDIFGPLEEDVKQGTFSKPGGYR
LFIQKQQELKNKYYQVPRKGIQAEEVLKKYLESKEDVADALLQTDQSLSEKEKAIEVERI
K-----AESA----EAAKKMLEEIQ--KKNEQMMEQKEKSYQEHV--KQLTEKMERDRAQ
LMAEQEKT-----LALKLQEQERLLKEGFKNESQRLQKEIRDI
>Macaca mulatta GBP2 XM_001085895
------------------------------------------------------------
---------------------------MAPEINLPGPVSLIDNTKGQLVVNPEALKILSA
ITQPVVVVAIVGLYRTGKSYLMNKLAGKKN---------GFSLGSTVRSHTKGIWMWCVP
HPKKPEHTLVLLDTEGLGDIEKGDNENDSWIFALAVLLSSTFVYNSMGTINQQAMDQLH-
-YVTELTDRIKANSSPGNNSV-------EDSADFVSFFPAFVWTLRDFTLELEVDGEPIT
ADDYLELSLKLRQGT--DKKSKSFNDPRLCIRKFFPNRKCFIFDWPAQKKYLAR-LEQLK
EEELNPDFIEQVAEFCSYILSHSNVKTLSGGIPVNGPRLESLVLTYVNAISSGDLPCMEN
AVLALAQIENSAAVEKAIAHYEQQMGQKVQLPTETLQELLDLHRDSEREAIEVFMKNSFK
DVDQTFQRKLGAQLEARQDDFCKQNSKASSDCCMALLQDIFGPLEEDVKQGTFSKPGGYR
LFIQKQQELKKKYYQVPRKGIQAEEVLKKYLESKEDVADALLQTDQSLSEKEKAIEVERI
K-----AESA----EAAKKMLEEIQ--KKNEQMMEQKEKSYQEHV--KQLTEKMERDRAQ
LMAEQEKT-----LALKLQEQERLLKEGFKNESQRLQKEIRDI
>Gorilla gorilla gorilla GBP2 XM_019026761
------------------------------------------------------------
---------------------------MAPEINLPGPLSLIDNTKGQLVVNPEALKILSA
ITQPVVVVAIVGLYRTGKSYLMNKLAGKKN---------GFSLGSTVKSHTKGIWMWCVP
HPKKPEHTLVLLDTEGLGDIEKGDNENDSWIFALAILLSSTFVYNSMGTINQQAMDQLH-
-YVTELTDRIKANSSPGNNSV-------DDSADFVSFFPAFVWTLRDFTLELEVDGEPIT
ADDYLEHSLKLRKGT--DKKSKSFNDPRLCIRKFFPKRKCFVFDWPAPKKYLAH-LEQLK
EEELNPDFIEQVAEFCSYILSHSNVKTLSGGIPVNGPRLESLVLTYVNAISSGDLPCMEN
AVLALAQIENSAAVEKAIAHYEQQMGQKVQLPTETLQELLDLHRDSEREAIEVFMKNSFK
DVDQIFQRKLGAQLEARRDDFCKQNSKASSDCCMALLQDIFGPLEEDVKQGTFSKPGGYR
LFTQKLQELKNKYYQVPRKGIQAKEVLKKYLESKEDVADALLQTDQSLSEKEKAIEVERI
K-----AESA----EAAKKMLEEIQ--KKNEEMMEQKEKSYQEHV--KQLTEKMERDRAQ
LMAEQEKT-----LALKLQEQERLLKEGFENESKRLQKDIWDI
>Pan troglodytes GBP2 XM_024346929
------------------------------------------------------------
---------------------------MAPEINLPGPMSLIDNTKGQLVVNPEALKILSA
ITQPVVVVAIVGLYRTGKSYLMNKLAGKKN---------GFSLGSTVKSHTKGIWMWCVP
HPKKPEHTLVLLDTEGLGDIEKGDNENDSWIFALAILLSSTFVYNSMGTINQQAMDQLH-
-YVTELTDRIKANSSPGNNSV-------DDSADFVSFFPAFVWTLRDFTLELEVDGEPIT
ADDYLELSLKLRKGT--DKKSKSFNDPRLCIRKFFPKRKCFVFDWPAPKKYLAH-LEQLK
EEELNPDFIEQVAEFCSYILSHSNVKTLSGGIPVNGPRLESLVLTYVNAISSGDLPCMEN
AVLALAQIENSAAVEKAIAHYEQQMGQKVQLPTETLQELLDLHRDSEREAIEVFMKNSFK
DVDQMFQRKLGAQLEARRDDFCKQNSKASSDCCMALLQDIFGPLEEDVKQGTFSKPGGYR
LFTQKLQELKNKYYQVPRKGIQAKEVLKKYLESKEDVADALLQTDQSLSEKEKAIEVERI
K-----AESA----EAAKKMLEEIQ--KKNEEMMEQKEKSYQEHV--KQLTEKMERDRAQ
LMAEQEKT-----LALKLQEQERLLKEGFENESKRLQKDIWDI
>Tupaia glis GBP2 MK214686
------------------------------------------------------------
---------------------------MASADFMPGPVCLIENTEGQLVANQDALNILSA
ITQPVVVVAIAGSSRTGKSYLMNRLAGEKE---------GFSLGSTMQSHTKGIWMWCMP
HPKKPNHTLVLLDTEGLGDVEKGDNQNDSWIFALAILLSSTFVYNNTGTIDQQAMDKLH-
-YVTELSDQIRAKSSPNDSKV-------DDSDNFVSFFPVFVWTLRDFCLDLEVNGQPIT
ADEYLERSLKLKQET--DPKSKSFNEARLCIQKFFPKTKCFVFDRPTQRKYLKH-LGQLQ
DKDLNPEFTEQVAEFCSYILSQSSAKTISGGITVNGPRLRSLVQTFVNSISSGDLPCMEN
AVLAMAEKQNSAAVQKAIAHYDQQMGQKVQLPTETVQELLDLHMASEREAIKIFMKNAFK
DVDHSFQKLLRDQLEAKRDDFYNQNMKVSSDCCKALLQDIFGPLEEDVKQGTFSKPGGYH
LFIQKIKELKEKYYQVPKKGIQAEEMLIEYLQSKEDLAVGLVQNDQSLTEKEKEIEVQCI
K-----SESA----EAANKMLLETK--KKNEEMIKHKDKSFQEHL--KQLTERMEKEKAQ
LMAEQQRI-----LDLKLKEQTQILEEIGKRMNELHRDLRYS-
>Gorilla gorilla gorilla GBP5 XM_004026101
------------------------------------------------------------
---------------------------MALEIHMSDPMCLIENFNEQLKVNQEALEILSA
ITQPVVVVAIVGLYRTGKSYLMNKLAGKNK---------GFSVASTVQSHTKGIWIWCVP
HPNWPNHTLVLLDTEGLGDVEKADNKNDIQIFALALLLSSTFVYNTVNKIDQGAIDLLH-
-NVTELTDLLKARNSSDLDRV-------EDPADSASFFPDLVWTLRDFCLGLEIDGQLVT
PEEYLENSLKPKQGS--DQRVQNFSLPRLCIQKFFPKKKCFIFDLPAHQKKLAQLETLPD
DELEPEFVQQVTE-FCSYIFSHSMTKTLPGGIVVNGSRLKNLVLTYVNAISSGDLPCIEN
AVLALAQRENSAAVQKAIAHYDQQMGQKVQLPMETLQELLDLHRASEREAIEVFMKNSFK
DVDQSFQKELETLLDAKQNDICKRNSEASSDHCSALLKDIFGPLEEAVKQGIYSKPGGHN
LFIQKTEELKAKYYQEPRKGIQAEEVLQKYLKSKESVSHAILQTDQALTEEEKKKKEAQV
K-----AEAA----KAEAQRLAAIR--RQNEQMMQERERLHQEQV--RQMEIAKQNWLAE
QQKMQEQQ-----MQEQ------AAQLSTTFQAQSRSLLNELQ
>Aotus nancymaae GBP5 XM_012464815
------------------------------------------------------------
---------------------------MAPEIHMSDPVCLIENFNEHLKVNQEALEILSA
ITQPVVVVAIVGLYRTGKSYLLNKLSGKNK---------GFSVAPTVQSHTKGIWIWCMP
HPNRPNHTLVLLDTEGLGDVEKADNKNDIQIFALALLLSSTFVYNTMNKIDQGAIDLLH-
-NVTELTDLLKARTSPDLDGV-------EDAADSESFFPDLVWTLRDFCLGLEKDGQLIT
ADAYLENSLRPKQGS--DQRVQNFNLPRLCIQKFFPKKKCFIFDLPAHQKKLAQ-LETLP
DDELESEFVQQVAEFCSYIFSHSMTKTLPGGIEVNGSRLKNLVLTYVNGISSGDLPCMEN
TVLALAQIENSAAVQKAIAHYDQQMGQKVQLPTETLQELLDLHRASEREAIDVFIKNSFK
DVDQSFQKELETLLDAKRNDICKQNLEASSDRCSALLKDIFGPVEEAVKQGIYSKPGGHN
LFIQKMEELKAKYYQEPRKGIQAEEVLQKYLKSKKSVSDAILQADQALTEKEKKMKEEQV
K-----AEAA----KANARRLEEIQ--RWNQQMMQKRERVHQEQV--RQMERDKQNWLAE
LQRTQEQR-----MQEQ------AAQLRATFEAENRRLHHELQ
>Pan troglodytes GBP5 XM_016922023
------------------------------------------------------------
---------------------------MALEIHMSDPMCLIENFNEQLKVNQEALEILSA
ITQPVVVVAIVGLYRTGKSYLMNKLAGKNK---------GFSVASTVQSHTKGIWIWCVP
HPNWPNHTLVLLDTEGLGDVEKADKKNDIQIFALALLLSSTFVYNTVNKIDQGAIDLLH-
-NVTELTDLLKARNSPDLDRV-------EDPADSASFFPDLVWTLRDFCLGLEIDGQLVT
PDEYLENSLRPKQGS--DQRVQNFNLPRLCIQKFFPKKKCFIFDLPAHQKKLAQ-LETLP
DDELEPEFVQQVTEFCSYIFSHSMTKTLPGGIMVNGSRLKNLVLTYVNAISSGDLPCIEN
AVLALAQRENSAAVQKAIAHYDQQMGQKVQLPMETLQELLDLHRTSEREAIEVFMKNSFK
DVDQSFQKELETLLDAKQNDICKWNSEASLDHCLALLKDIFGPLEEAVKQGIYFKPGGHN
LFIQKTEELKAKYYREPRKGIQAEEVLQKYLKSKESVSHAILQTDQALTEKEKQKKEAQV
K-----AEAA----EAEAQRLAAIR--RQNEQMMQERERLHQEQV--RQMEIAQQNWLAE
QQKMQQQQ-----MQEQ------AAQLSTTFQAQNRSLLSELQ
>Tupaia glis GBP5 MK214688
------------------------------------------------------------
---------------------------MAAEIHMPDPVCLIENLDEELQVNPEAVKILST
ITQPLVVVAIVGLYRTGKSYLMNRLAGRTK---------GFSVGGTVQSHTKGIWMWCMP
HPENPNHTLVLLDTEGLGDVEKVDHNKDTQIFALAILLCSTFVYNTKNKVDQEAIDLLH-
-KVTELTDLLQTRTSPSLDKA-------EGAADFVSFFPDLVWTLRDFYLDLEVDGRLIT
VDEYLENSLKIKEGC--DERIQKFNLPRQCIQRFFPVRKCFIFDLPAPGKKLTR-LETLP
ENELNPEFVQQVEKFCSYVWSSA-VKTLPGGIKVDGPCLENLVLTYVNAINSGDLPCMEN
AVLVMAEKQNSAAVQKAIAHYDQQMGQRVQLPTETLQELLDLHRASEKEATEIFMKNAFK
DVDQSFQKELETLLDARRIDICNRNLEASLDHCSALLQDIFRPLEEAVKQGIYSKPGGHN
LFIQKTEELKAMYYQTPKKGVQAEEALQKYLNSKESISDAILQTDQALTAKEKEMEEARV
K-----AEAA----KAEARRLEEIQ--RRNQQMMEDKERLHQEQL--RQIEINEANRRAA
QAERLRAL-----EREHQKQAEELKRKLEDDRRKLENELL---
>Gorilla gorilla gorilla GBP4 XM_019027006
------------------------------------------------------------
------------MGERTLHAAVPTPGYPESESIMMAPICLVENQEEQLTVNSKALEILDK
ISQPVVVVAIVGLYRTGKSYLMNRLAGKRN---------GFPLGSTVQSETKGIWMWCVP
HPSKPNHTLVLLDTEGLGDVEKSNPKNDSWIFALAVLLSSSFVYNSVSTINHQALEQLH-
-YVTELAELIRAKSCPRPDEA-------EDSSEFASFFPDFIWTVRDFTLELKLDGNPIT
EDEYLENALKLIPGK--TPKIQNSNMPRECIRHFFRKRKCFVFDRPTNDKQYLNHMDEVP
EENLERHFLMQSDNFCSYIFTHAKTKTLREGIIVTGKRLGTLVVTYVDAINSGAVPCLEN
AVTALAQLENPAAVQRAADHYSQQIAQQLRLPTDTLQELLDVHAACEREAIAVFMEHSFK
DENHEFQKKLVDTMEKKKGDFVLQNEEASAKYCQAELKRLSEHLTESILRGIFSVPGGHN
LYLEEKKQVERDYKLVPRKGVKANEVLQNFLQSQVVVEESILQSDKALTAGEKAIAAERA
M-----KEAA----EKEQELLREKQ--KEQQQMMEAQERSFQEYM--AQMEKKLEEEREN
LLREHERL-----LKHKLKVQEEMLKEEFQKKSEQLNEEINQL
>Pan troglodytes GBP4 XM_009424854
------------------------------------------------------------
---------------------------------MMAPICLVENQEEQLTVNSKALEILDK
ISQPVVVVAIVGLYRTGKSYLMNRLAGKRN---------GFPLGSTVQSETKGIWMWCVP
HPSRPNHTLVLLDTEGLGDVEKSNPKNDSWIFALAVLLSSSFVYNSVSTINHQALEQLH-
-YVTELAELIRAKSCPRPNEA-------EDSSEFASFFPDFIWTVRDFTLELKLDGHPIT
EDEYLENALKLIPGK--NPKIQNSNMPRECIRHFFRKRKCFVFDRPTNDKQYLNHMDEVP
EENLERHFLMQSDNFCSYIFTHAKTKTLREGIIVTGKRLGTLVVTYVDAINSGAVPCLEN
AVTALAQLENPAAVQRAADHYSQQMAQQLRLPTDTLQELLDVHAACEREAIAVFMEHSFK
DENHEFQKKLVDTIEKKKGDFVLQNEEASAKYCQAELKRLSEHLTESILRGIFSVPGGHN
LYLEEKKQVERDYKLVPRKGVKANEVLQNFLQSQVVVEESILQSDKALTAGEKAIAAERA
M-----KEAA----EKEQELLREKQ--KEQQQMMEAQERSFQEYM--AQMEKKLEEEREN
LLREHERL-----LKHKLKVQEEMLKEEFQKKSEQLNKEINQL
>Aotus nancymaae GBP4 XM_012464811 
------------------------------------------------------------
---------------------------------MMAPICLVENQKEQLTVNSKALQILDK
ISQPVVVVAIVGMYRTGKSYLMNRLAGKNH---------GFPLGSTVQSETKGIWMWCVP
HPSKPNHTLVLLDTEGLGDVEKGDPKNDSWIFALAVLLSSCFVYNSMSTINHQALEQLH-
-YVTELTKLIRAKSCPRTDEV-------EDSSEFVSFFPDFIWTVRDFTLELKLDGHPIT
EDEYLENALKLIPGT--NPKLQNSNMPRECIRHFFPKRKCFVFDRPTNDKKYLIHMDKLP
EENLERLFLRQSEYFCSYIFTHAKPKTLREGIIVTGNRLGTLAVTYVDTINSGAVPCLEN
AVTTLAQRENSAAVQKAADYYKQQMAQRVRFPTDTLQELLDVHAACEREAIAVFMEHSFK
DENQEFQGKLVGTIEKKKEDFVLQNEEASVKYCQAELKRLSEHLTESILRGIFSVPGGHS
LYLEEKKQVEQNYKLVPCKGVKANEVLWDFLQSQVVIEESILQSDRALTAREKAIAAEQS
M-----REAA----EKEQELLRQKQ--KEQQQIMEAQERSFQENI--AQLEKKMAREREN
LLREHERM-----LEHKLKVQKEMFIEGFEKKSEELNKEINRL
>Tupaia glis GBP4 MK214687
------------------------------------------------------------
---------------------------MATGPRMMAPICLVENEDNRLKVNSDAINILER
TSEHVVIVAIVGLYRTGKSYLMSRLAGQNH---------GFPLGSTVRSETKGIWMWCVP
HPLKPNHTLVLLDTEGLGDIEKGDPTNDSWIFALAVLLSSTFVYNSMGTINHQALDQLH-
-YVAELSERIRAKSSPQTDDL-------KDSAEFAGFFPDFVWTVRDFTLELELDGHPIT
EDEYLENALKLIKGN--NPQIQNSNMTRECIRRFFVKRKCFVFDRPTSDRKLLLHIDQLS
EDQLDSSFRVQSEKFCNYIFNNAKTKNLREGIMITGNWLATLVVTYVDAINSGAVPCLEN
AVTTLAQRENSAAVQKAANHYREQMAQRLRLPTDTLQELLDVHAACEKEAIAVFMELSFK
DENQEFQKELVIIIEKKKEDFLLQNEEASIKYCKSKLEHFSEPLMKSISGGNFSVPGGYN
LYLEAKKKVECAYNQVPRKGVKANEVLQGFLQSLVPMEDSILQSDKALTAGEKAIAEEQA
K-----KEAA----EKEQELLRQKQ--KEQEQRLEAQERSHQEHI--HQLKEKMEKEKED
FLREQDRV-----LEHKMRVQREMLIEGFEKKSEELNKEIKQL
>Aotus nancymaae GBP7 XM_012464812
------------------------------------------------------------
---------------------------MASEIHMPGPVCLIENTKGHLVVNPEALENLSA
ITQPVVVVAIVGLYRTGKSYLMNKLAGRNK---------GFPLGCTVKSKTKGIWMWCLP
HPTKPNLTLVLLDTEGLGDIEKSDPKNDSWIFALAVLLSSCFVYNSMSTINHQALEQLH-
-YVTELTKLIRVKSCPRTDEV-------EDSSEFVSFFPDFIWTVRDFTLELKLDGHPIT
EDEYLENALKLIPGK--NPQIQNSNKPREWIRHFFPKRKCFVFDQPTNDKKLLLHVEEVP
EDQLDSDFQVQSENFCSYILTHAKTKTLREGILVTGNRLGMLVETYLDAINSGVVPCLEN
AVTTLAQRENSAAVQRAADYYSQQMTQQVRFPTDTLQELLDVHAACEREAIAVFMEHSFK
DKNQEFQKKLVDSTEKKKEDFVLQNEGASVKYCQAELKRLSEHLMESISRGTFFVPGGHN
LYLEAKKKIEQDYTLVPRKGVKANEVLQSFLQSQVVIEESILQSDKALTAGEKAIAAKQA
K-----KQAA----EKEQELLRQKQ--KEQQQMMEAQERSFQENM--AQLKKKMEREREN
YMRELRKM-----LSHKLKVREEPLTEGFKEIFELLNEEINRL
>Colobus angolensis palliatus GBP7 XM_011956054
------------------------------------------------------------
---------------------------MASEIHMPGPVCLIENTKGHLVVNPEALEILSA
ITQPVAVVAIVGLYRTGKSYLMNKLAGKNK---------GFPLGCTVKSETKGIWMWCVP
HPSKPNHTLVLLDTEGLGDMEKSDPKNDSWIFALAVLLSSSFVYNSMNTINHQALEQLH-
-YVTELTELIRAKSCPKPDEV-------EDSSEFVSFFPDFIWTVRDFTLELKLDGHPIT
EDEYLENALKLIPGK--NPQIQNSNKPREWIRHFFPKRKCFVFDRPTNDKKLLLHVEEVP
EDQLDSNFQVQLENFRSYILTHAKTKTLREGILVTGNRLGMLVETYLDAINSGAVPCLEN
AVAALAQRENSAAVQRAADHYSQRMAQQMRFPTDTLQDLLDMHTACEREAIAVFMEHSFK
DKNQEFQKKLVDTMEKKKEDFVLQNEEASDKYCQAELKRLSELLMESISRGTFFVPGGHS
IYLEAKRKIEQDYTLVPRKGIKANEVLQSFLQSQVIIEESILQSDKALTAGEKAIAAKQA
K-----KEAA----EKEQELLRQKQ--KEQQQMMEAQERSFQENI--AQLKKKMEREREN
YMEELRKM-----LSHKLKVLEEPLTEGFKEIFESLNEEINRL
>Macaca mulatta GBP7 XM_015144520
------------------------------------------------------------
---------------------------MASEIHMPGPVCLIENTKGHLVVNPEALEILSA
ITQPVAVVAIVGLYRTGKSYLMNKLAGKNK---------GFPLGCTVKSETKGIWMWCVP
HPSKSNHTLVLLDTEGLGDMEKSDPKNDSWIFALAVLLSSSFIYNSMNTINHQALEQLH-
-YVTELTELIRAKSCPKPDEV-------EDSSEFVSFFPDFIWTVRDFTLELNLDGHPIT
EDEYLENALKLIPGK--NPQIQNSNKPREWIRHFFPKRKCFVFDRPTNDKNLLLHVEEVP
EDQLDSNFQVQSENFCSYILTHAKTKTLREGILVTGNRLGMLVETYLDAINSGAVPCLEN
AMEALAQRENSAAVQRAADHYSQRMAQQVKFPTDTLQDLLDVHTACEREAIAVFMEHSFK
DKNQEFQKKLVDTMEKKKKDFVLQNEEASAKYCQAELKQLSELLMESISRGTFFVPGGHN
IYLEAKKKIEQDYTLVPRKGIKANEVLQSFLQSQVVIEESILQSDKALTAGEKAIAAMQA
K-----KEAA----EKEQELLRQKQ--KEQQQMMEAQERSFQENI--AQLKKKMEREREN
YMRELRKM-----LSHKLKVLEEPLTEGFKEIFESLNEEINRL
>Gorilla gorilla gorilla GBP7 XM_019027091
------------------------------------------------------------
---------------------------MASEIHMPGPVCLIENTKGHLVVNSEALEILSA
ITQPVVVVAIVGLYHTGKSYLMNKLAGKNK---------GFPLGCTVKSETKGIWMWCVP
HPSKPNHTLVLLDTEGLGDMEKSDPKSDSWIFALAVLLSSSFVYNSMGTINHQALEQLH-
-YVTELTELIRAKSCPRPDEV-------EDSSEFVSFFPDFIWTVRDFTLELKLDGHPIT
EDEYLENALKLISGK--NPQIQNSNKPREWIRHFFPKRKCFVFDRPINDKKLLLHVEEVR
EDQLDSNFQMQSENFCSYIFTHAKTKTLREGILVTGNRLGMLVETYLDAINSGATPCLEN
AMAVLAQCENSAAVQRAANHYSQQMAQQVRFPTDTPQELLDVHAVCEREAIAVFMEYSFK
DKSQEFQKKLVDTMEKKKEDFVLQNEKASAKYCQAELKRLSELLTESISRGTFFVPGGHN
IYLEAKKKIEQDYTLVPRKGVKADEVLQSFLQSQVVIEESILQSDKALTAGEKAIAAKQA
K-----KEAA----EKEQELLRQKQ--KEQQQMMEAQERSFQENI--AQLKKKMEREREN
YMRELRKM-----LSHKMKVLEEPLTEGFKEIFESLNEEINRL
>Pan troglodytes GBP7 XM_009424758
------------------------------------------------------------
---------------------------MASEIHMPGPVCLIENTKGHLVVNSEALEILSA
ITQPVVVVAIVGLYRTGKSYLMNKLAGKNK---------GFPLGCTVKSETKGIWMWCVP
HPSKPNHTLILLDTEGLGDMEKSDPKSDLWIFALAVLLSSSFVYNSMGTINHQALEQLH-
-YVTELTELIRAKSCPRPDEV-------EDSSEFVSFFPDFIWTVRDFTLELKLDGHPIT
EDEYLENALKLISGK--NPQIQNSNKPREWIRHFFPKRKCFVFDRPINDKKLLLHVEEVR
EDQLDSNFQMQSENFCSYIFTHAKTKTLREGILVTGNRLGMLVETYLDAINSGVTPCLEN
AMAVLAQCENSAAVQRAANHYSQQMAQQVRFPTDTLQELLDVHAVCEREAIAVFMEYSFK
DKSQEFQKKLVDTMEKKKEDFVLQNEEASAKYCQAELKRLSELLTESISRGTFFVPGGHN
IYLEAKKKIEQDYTLVPRKGVKADEVLQSFLQSQVVIEESILQSDKALTAGEKAIAAKQA
K-----KEAA----EKEQELLRQKQ--KEQQQMMEAQERSFQENI--AQLRKKMEREREN
YMRELRKM-----LSHKMKVLEEPLTEGFKETFESLNEEINRL
>Tupaia glis GBP7 MK214689
------------------------------------------------------------
---------------------------------MMAPICLVENQDNRLKVNSNAINILER
TSQHVVVVAIVGLYRTGKSYLMNRLAGQNR---------GFPLGSTVRSETKGIWMWCVP
HPLKPNHTLVLLDTESLGDIEKGDPTNDSWVFALAVLLSSTFVYNSMGTINHQALEQLH-
-YVTELSERIRTKSSPRTDEL-------EDSAEFAGFFPDFIWTVRDFILELELDGHPIT
EDEYLENALKLIKGK--NPNIQSSNMTRECIRRFFPKRKCFVFDRPTNDRKLLLHIDQVS
EDQLDSNFRVQSENFCKYIFNNAKTKNLREGIIITGNRLATLVVTYVDAINSGTAPCLEN
AVTTLAQRENSAAVQKAANHYREQMAQRLRLPMDTLQELLDVHAACEREAITVFMELSFK
DENQEFQKELVIIIEKMKEDFLLQNEEASIKYCKSKLEHFSEPLMKSISEGNFSVPGGYN
LYLEAKKKVECAYNQVPRKGVKANEVLQNFLQSLVPMEDSILQSDKALTAGEKAIAAERA
K-----KEAA----EKEQELLRQKQ--KEQEQRLEAQERSHQEHI--HQLKEKLEREKED
FLREQDRV-----LEHKMRIQREMLIEGFEKKSEELNKEIRQL
>Aotus nancymaae GBP6 XM_012464820
------------------------------------------------------------
---------------------------MESGPNMLAPICLVENNNEQLSVNQQAIRILDQ
ISQPVVVVAIVGLYRTGKSYLMNRLAGQNH---------GFPLGSTVQSETKGIWMWCVP
HPFKPNHTLVLLDTEGLGDVEKGDPKNDSWIFALAVLLCSTFVYNSMSTINHQALEQLH-
-YVTELTKLIKSKSSPSSDEA-------EDSTEFVSFFPDFIWTVRDFTLELKLNGCTIT
ADQYLENALKLIKGK--NPKIQTSNLPRECIRHFFPRRKCFVFVWPTNDKDLLANIEKVS
EKQLDPKFQEQTNIFCSYIFTHARTKTLKEGITITGNRLGTLVVTYVDTINSGAVPCLEN
AVTTLAQRENSAAVQKAADYYSQQMVQRVRFPTDTLQELLDVHATCEKETIAVFMEHSFK
DENQEFQKMLVKIIVKKKEDFLLQNEDSSAQYCQAKLNELSKDLMESVSAGSFSVPGGYK
LYMDKKEKIEQDYWQVPRKGVKAREVFQMFLQSQEAIEKSILQTDKALTDRDKAVAVERA
K-----KEAA----EKEQELLKQKL--QEQQQKLEAQEKTLKENI--AQLKEKLEKEREH
ILREQNMV-----LDHKLKAQKDLLEEGFKKKSEEMNAEISQL
>Aotus nancymaae GBP6 XM_012464776
------------------------------------------------------------
---------------------------MESVPKMLAPICLVEN-KEKLLVNQQAIQILDQ
ISQPVVVVAIVGLYRTGKSYLMNQLAGQNH---------GFPLGSTVQSETKGIWMWCVP
HPFKPNHTLVLLDTEGLGDVEKGDPKNDSWIFALAVLLCSCFVYNSMSTINHQALEQLH-
-YVTELTELIKAKSSPRPDGV-------EDSTEFVSFFPDFIWTVRDFTLELKLNGHPIT
EDEYLENALKLIQGK--NLKIQTSNLPRECIRHFFPKRKCFVFDRPTNDKDLLANIEKVS
EKQLDPKFQEQTNIFSSYIFTHARTKTLREGIMVTGNRLGTLAVTYVDAINSGAVPCLEN
AVITLAQRENSAAMQRAADYYSQQMAQRVKFPTDTLQELLDVHTACEREAIAIFMEHSFK
DENQEFQKKLVEITMNKKGDFLLQNEESSVQYCQAKLNELSKALMESISAGSFSVPGGHK
LYMETKERVEQDYWQVPRKGVKAKEVFQRFLESQVVIEKSILQSDKALTNREKAVAVDRA
K-----KEAA----EKEQELLKQKL--QEQQQQMEAQEKSLKENI--AQLKEKLQMEREH
ILREQNMM-----LEHKLKVQKDLLDEGFRKKSEEMNVEISQL
>Colobus angolensis palliatus GBP6 XM_011956049
------------------------------------------------------------
---------------------------MESGPKMLAPICLVENNNDKLLVNQQAIQILEK
ISQPVVVVAIVGLYRTGKSYLMNHLAGQNH---------GFPLGSTVQSETKGIWMWCLP
HPSKPNHTLVLLDTEGLGDVEKGDPKNDSWIFALAVLLCSTFVYNSMSTINHQALEQLH-
-YVTELTELIKAKSYPRPDGV-------EDSTEFVSFFPDFIWTVRDFTLELKLNGDPIT
EDEYLENALKLIQGK--NPKAQTSNLPRECIRLFFPKRKCFVFDRPTHDKDLLANIEKVS
EKQLDPKFQEQTNIFCSYIFTHARSKTLREGITVTGNRLGTLAVTYVDAINSGAVPCLEN
AVITLAQRENSAAMQRAADYYSQQMAQRVKLPTDTLQELLDVHAACEREAIAVFMEHSFK
DENQEFQKKLVEITMNKKGDFLLQNEESSVQYCQAKLNELSKGLMESISAGSFSVPGGHK
LYMETKEKIEQDYWQVPRKGVKAKEVFQRFLESQVVIEKSILQSDKALTDREKAVAVDRA
K-----KEAA----EKEQELLKQKL--QEQQQQMEAQEKSLKENI--AQLKEKLQMEREH
LLREQNMM-----LEHKLKVQKDLLDEGFKKKSEEMNTEINQL
>Colobus angolensis palliatus GBP6 XM_011956192
------------------------------------------------------------
---------------------------MESGPKMLAPICLVENNNDKLLVNQQAIQILDK
ISQPVVVVAIVGLYRTGKSYLMNRLAGENH---------GFPLGSTVQSETKGIWMWCLP
HPSKPNHTLVLLDTEGLGDVEKGDPKNDSWIFALAVLLCSTFVYNSMSTINHQALEQLH-
-YVTELTKLIKAKSYPRPDGV-------EDSTDFVSFFPDFIWTVRDFTLELKLNGDPIT
EDEYLENALKLIQGK--NPKVQASNLPRECIRHFFPKRKCFVFDRPTHDKVLLANIEKVS
EKQLDPKFQEQTNIFRSYIFTHARTKTLREGITVTGNRLGTLAVTYVDAINSGAVPCLEN
AVITLAQRENSAAMQRAADYYSQQMAQRVKLPTDTLQELLDVHAACEREAIAVFMEHSFK
DENQEFQKKLVEITMNKKGDFLLQNEESSVQYCQAKLNELSKGLMESISAGSFSVPGGHK
LYMETKEKIEQDYWQVPRKGVKAKEVFQRFLESQVVIEKSILQSDKALTDRAKAVAVDRA
K-----KEAA----EKKQELLKQKL--QEQQQQMEAQEKSLKENI--AQLKEKLQMEREH
LLREQNMM-----LEHKLKIQKDLLDEGFKKKCEEMNEEINQL
>Macaca mulatta GBP6 XM_015144533
------------------------------------------------------------
---------------------------MESGPKMLAPICLVENNNDKLLVNQEAIQILDK
ISQPVVVVAIVGLYRTGKSYLMNRLAGENH---------GFPLGSTVQSETKGIWMWCVP
HPSKPNHTLVLLDTEGLGDVEKGDPKNDSWIFALAVLLCSTFVYNSMSTINHQALEQLH-
-YVTELTELIKAKSNPRPDGV-------EDSTEFVSFFPDFIWTVRDFTLELKLNGDPIT
EDEYLENALKLIQGK--NPKVQASNLPRECIRHFFPKRKCFVFDRPTHDKDLLANIEKVA
EKQLDPTFQEQTNIFRSYIFTHARTKTLREGITVTGNRLGTLAVTYVDAINSGAVPCLEN
AVITLAQRENSAAMQRAANYYSQQMAQRVKLPTDTLQELLDVHAACEREAIAVFMEHSFK
DENQEFQKKLVEITMNKKGEFLLQNEESSVQYCQAKLNELSKGLMESISAGSFSVPGGHK
LYMETKEKIEQDYWQVPRKGVKAKEVFQRFLESQVVIEKSILQSDKALTDREKAVAVDRA
K-----KEAA----EKEQELLKQKL--QEQQQQMEAQEKSLKENI--AQLKEKLQMEREH
LLREQNMM-----LEHKLKVQKDLLDEGFKKKCEEMNAEINQL
>Macaca mulatta GBP6 XM_015144556
------------------------------------------------------------
---------------------------MESGPKMLAPICLVENNNDKLLVNQQAIQILEK
ISQPVVVVAIVGLYRTGKSYLMNHLAGQNH---------GFPLGSTVQSETKGIWMWCVP
HPSKPNHTLVLLDTEGLGDVEKGDPKNDSWIFALAVLLCSTFVYNSMSTINHQALEQLH-
-YVTELTELIKAKSNPRPDGV-------EDSTEFVSFFPDFIWTVRDFTLELKLNGDPIT
EDEYLENALKLIQGK--NPKVQTSNLPRECIRHFFPKRKCFVFDRPTHDKDLLANIEKVA
EKQLDPKFQEQTNIFCSYIFTHARTKTLREGITVTGNRLGTLAVTYVDAINSGAVPCLEN
AVITLAQRENSAAMQRAADHYSQQMAQRVKLPTDTLQDLLDVHAACEREAIAVFMEHSFK
DENQEFQKKLVEITMNKKGEFLLQNEESSVQYCQAKLNELSKGLMESISAGSFSVPGGHK
LYMETKEKIEQDYWQVPRKGVKAKEVFQRFLESQVVIEKSILQSDKALTDREKAVAVDQA
K-----KEAA----EKEQELLKQKL--QEQQQQMEAQEKSLKENI--AQLKEKLQMEREH
LLREQNMM-----LEHKLKVQKDLLDEGFKKKSEEMNAEINQL
>Gorilla gorilla gorilla GBP6 XM_004026102
------------------------------------------------------------
---------------------------MESGPKMLAPVCLVENNNEQLLVNQQAIQILEK
ISQPVVVVAIVGLYRTGKSYLMNHLAGQNH---------GFPLGSTVQSETKGIWMWCVP
HPSKPNHTLVLLDTEGLGDVEKGDPKNDSWIFALAVLLCSTFVYNSMSTINHQALEQLH-
-YVTELTELIKAKSSPRPDGV-------EDSTEFVSFFPDFIWTVRDFTLELKLNGHPIT
EDEYLENALKLIQGK--NPRVQTSNFPRECIRRFFPKRKCFVFDRPTNDKDLLANIEKVS
EKQLDPKFQEQTNIFCSYIFTHARTKTLREGITVTGNRLGTLAVTYVEAINSGAVPCLEN
AVITLAQRENSAAVQRAADYYSQQMAQRVKFPTDTLQELLDVHAACEREAIAIFMEHSFK
DENQEFQKKFMETTMNKKGDFLLQNEESSVQYCQAKLNELSKGLMESISAGSFSVPGGHK
LYMETKERIEQDYWQVPRKGVKAKEVFQRFLESQMVIEESILQSDKALTDREKAVAVDRA
K-----KEAA----EKEQELLKQKL--QEQQQQMEAQDKSLKENI--AQLKEKLQMEREH
LLREQIMM-----LEHTQKVQNDWLHEGFKKKYEEMNAEISQF
>Pan troglodytes GBP6 XM_016922096
------------------------------------------------------------
---------------------------MESGPRMLAPVCLVENNNEQLLVNQQAIQILEK
ISQPVVVVAIVGLYRTGKSYLMNHLAGQNH---------GFPLGSTVQSETKGIWMWCVP
HPSKPNHTLVLLDTEGLGDVEKGDPKNDSWIFALSVLLCSTFVYNSMSTINHQALEQLH-
-YVTELTELIKAKSSPRPDGV-------EDSTEFVSFFPDFIWTVRDFTLELKLNGHPIT
EDEYLENALKLIQGN--NPRVQTSNFPRECIRRFFPKRKCFVFDRPTNDKDLLANIEKVS
EKQLDPKFQEQTNIFCSYIFTHARTKTLREGITVTGNRLGTLAVTYVEAINSGAVPCLEN
AVITLAQRENSAAVQRAADYYSQQMAQRVKFPTDTLQELLDVHAACEREAIAIFMEHSFK
DEKQEFQKKFMETTMNKKGDFLLQNEESSVQYCQAKLNELSKGLMESISAGSFSVPGGHK
LYMETKERIEQDYWQVPRKGVKAKEVFQRFLESQMVIEESILQSDKALTDREKAVAVDRA
K-----KEAA----EKEQELLKQKL--QEQQQQMEAQDKSLKENI--AQLKEKLQMEREH
LLREQIMM-----LEHTQKVQNDWLHEGFKKKYEEMNAEISQF
>Aotus nancymaae GBP1 XM_012464810
------------------------------------------------------------
---------------------------MESEIHMTGPVCLIENTNGRLMTNPEALKILSA
ITQPVVVVAIVGLYRTGKSYLMNKLAGKKK---------GFSLGSTVQSHTKGIWMWCVS
HPKKPDHILVLLDTEGLGDVEKGDNQNDSWIFALAVLLSSTFVYNSMGTINQQAMDQLH-
-YVTELTNRIRSKSSPDENDY-----EGEDSADFVSFFPDFVWTLRDFSLDLEANGQPIT
ADEYLEYSLKLKQVT--SQKDKNFNLPRLCIRKFFPKKKCFVFDRPVHRKKLTQ-LEKLH
DEDLDPDFVQQVADFCSYIFTNSKTKTLSGGIKVNGPRLESLVLTYVSAISSGDLPCMEN
AVLALAQIENSAAVQKAIAHYDQQMGQKVQLPTETLQELLDLHRASEREAIEVFIRSSFK
DVDHLFQKELAAQLDKKRDDFCEQNRKASSDRCSALLQDIFSPLEEEVKAGIYSKPGGYR
LFIQKLQDLKTKYHEEPRKGIQAEEMLQMYLKSKESMTDAILQTDQTLTAKEKEIEVERV
K-----AESA----QASAKMLEEMQ--RKNEQMMEQKERSYQEHV--KQLTEKMERDRAQ
LLQEQERT-----LALKLQEQERLLKEGFENESRRMQNEIRNL
>Colobus angolensis palliatus GBP1 XM_011956051
------------------------------------------------------------
---------------------------MASEIHMTGPMCLIENTNGRLMANPEALKILSA
ITQPVVVVAIVGLYRTGKSYLMNKLAGKKK---------GFSLGSTVQSHTKGIWMWCVP
HPKKPGHILVLLDTEGLGDVGKGDNQNDSWIFALAILLSSTFVYNSMGTINQQAMDQLH-
-YVTELTHRIRSKSSPDENEN-------EDSADFVSFFPDFVWTLRDFSLDLEADGQPIT
ADEYLTYSLKLKQGT--SEKDKTFNLPRLCIRKFFPKKKCFVFDRPVHRKKLAQ-LEKLH
DEELDPEFVQQVADFCSYIFSNSKTKTLSGGIKVNGPRLESLVLTYVNAISSGDLPCMEN
AVLALAQIENSAAVQKAVAHYEQQMGQKVQLPTETLQELLDLHRDSEREAIEVFIRSSFK
DVDHLFQKELAAQLEKKRDDFCKQNQEASSDRCSALLQDIFSPLEEEVKTGIYSKPGGYR
LFIQKLQDLKKKYHEEPRKGIQAEEILQTYLKSKESMTDAILQTDQTLTEKEKEIEVERV
K-----AESA----QASAKMLQEMQ--RKNEQMMEQKERSYQEHL--KQLTKKMERDRAQ
LLKEQERT-----LALKLQEQERLLKEGFQTESRKMQNEIQDL
>Gorilla gorilla gorilla GBP1 XM_019026669
------------------------------------------------------------
---------------------------MASEIHMTGPMCLIENTNGRLMANPEALKILSA
ITQPMVVVAIVGLYRTGKSYLMNKLAGKKK---------GFSLGSTVQSHTKGIWMWCVP
HPKKPGHILVLLDTEGLGDVEKGDNQNDSWIFALAVLLSSTFVYNSMGTINQQAMDQLY-
-YVTELTHRIRSKSSPDENEN-----EVEDSADFVSFFPDFVWTLRDFSLDLEADGQPLT
PDEYLTYSLKLKKGT--SQKDETFNLPRLCIRKFFPKKKCFVFDRPVHRRKLAQ-LEKLQ
DEELDPEFVQQVADFCSYIFSNSKTKTLSGGIQVNGPRLESLVLTYVNAISSGDLPCMEN
AVLALAQIENSAAVQKAIAHYEQQMGQKVQLPTESLQELLDLHRDSEREAIKVFIRSSFK
DVDHLFQKELAAQLDKKRDDFCKQNQEASSDRCSGLLQVIFSPLEEEVKAGIYSKPGGYH
LFVQKLQDLKKKYYEEPRKGIQAEEILQTYLKSKESMTDAILQTDQTLTEKEKEIEVERV
K-----AESA----QASAKMLQEMQ--RKNEQMMEQKERSYQEHL--KQLTEKMENDRVQ
LLKEQERT-----LALKLQEQERLLKEGFQKESRIMKNEIQNL
>Pan troglodytes GBP1 XM_001147994
------------------------------------------------------------
---------------------------MASEIHMTGPMCLIENTNGRLMANPEALKILSA
ITQPMVVVAIVGLYRTGKSYLMNKLAGKKK---------GFSLGSTVQSHTKGIWMWCVP
HPKKPGHILVLLDTEGLGDVEKGDNQNDSWIFALAVLLSSTFVYNSMGTINQQAMDQLY-
-YVTELTHRIRSKSSPDENEN-----EVEDSADFVSFFPDFVWTLRDFSLDLEADGQPLT
PDEYLTYSLKLKKGT--SQKDETFNLPRLCIRKFFPKKKCFVFDRPVHRRKLAQ-LEKLQ
DEELDPEFVQQVADFCSYIFSNSKTKTLSGGIQVNGPRLESLVLTYVNAISSGDLPCMEN
AVLALAQIENSAAVQKAIAHYEQQMGQKVQLPTESLQELLDLHRDSEREAIEVFIRSSFK
DVDHLFQKELAAQLDKKRDDFCKQNQEASSDRCSGLLQVIFSPLEEEVKAGIYSKPGGYR
LFVQKLQDLKKKYYEEPRKGTQAEEILQTYLKSKESMTDAILQTDQTLTEKEKEIEVERV
K-----AESA----QASAKMLQEMQ--RKNEQMMEQKERSYQEHL--KQLTEKMENDRVQ
LLKEQERT-----LALKLQEQERLLQEGFQKESRIMKNEIQDL
>Tupaia glis GBP1 MK214685
------------------------------------------------------------
---------------------------MASENHMPSPVCLIENTEGQLVANQDALNILSA
ITQPVVVVAIVGLYRTGKSYLMNKLAGKKK---------GFSLGSTVQSHTKGIWMWCVP
HPKKPEHTLVLLDTEGLGDVEKGDNQNDSWIFALAVLLSSTLVYNSMGTINQQAMDQLH-
-YVTELTNRIRAKSSPENDVE--------DSADFVSFFPDFVWTLRDFSLELEANGQPIT
PDEYLDNSLKLKQGT--GEKHKTFNLPRLCIRKFFPKKKCFIFDRPTHRKKLAQ-LEMLH
DDQLDPEFVQQVDVFCSYIFSYAKVKTLSGGIKINGPRFENLVLTYVNAIDSGDLPCMEN
AVLALAQIENSAAVQKAITHYDQQMGQRVQLPTETLQELLDLHRTSEKEAIEIFIKSSFK
DVDHLFQRELAAQLERKRDDFCKQNMQTSSDRCLALIQNIFSPLEEEVKQGVYSKPGGYR
LLIQKVQDLKKKYFQEPRKGIQAEEILQKHLKSMEPVIDTILQTDQTLTEKEKDIEVERV
K-----AESA----QAAAKRLEEMQ--IKNQQMLEQKEKSYQEHV--KQLTEKMEKDRAQ
MLEEQERT-----LAFKLQEQARLLQEGFQNESKRLHNEIQSL
>Macaca mulatta GBP1 XM_001085311
------------------------------------------------------------
---------------------------MASEIHMTGPMCLIENTNGRLMANPEALKILSA
ITQPVVVVAIVGLYRTGKSYLMNKLAGKKK---------GFSLGSTVQSHTKGIWMWCVP
HPKKPGHVLVLLDTEGLGDVEKGDNQNDSWIFALAILLSSTFVYNSMGTINQQAMDQLH-
-YVTELTHRIRSKSSPDENEN-------EDSADFVSFFPDFVWTLRDFSLDLEADGQPIT
ADEYLTYSLKLKQGT--SEKDKNFNLPRLCIRKFFPKKKCFVFDRPVHRKKLAQ-LEKLH
DEELDPEFVQQVADFCSYIFSNSKTKTLSGGIKVNGPRLESLVLTYVNAISSGDLPCMEN
AVLALAQIENSAAVQKAVAHYEQQMGQKVQLPTETLQELLDLHRDSEREAIEVFIRSSFK
DVDHLFQKELAAQLEKKRDDFCKQNQEASSGRCSALLQDIFSPLEEEVKMGIYSKPGGYR
LFIQKLQDLKKKYHEEPRKGIQAEEILQTYLKSKESMTDAILQTDQTLTEKEKEIEVERV
K-----AESA----QASTKMLQEMQ--RKNEQMMEQKERSYQEHL--KQLTEKMERDRAQ
LLKEQERT-----LALKLQEQERLLKEGFQTESRKMQNEIQDL
>Aotus nancymaae GBP3 XM_012464809
------------------------------------------------------------
---------------------------MASEIHQTGPICLIENTNGRLVVNPEALKILSA
ITQPVVVVAIVGLYRTGKSYLMNKLAGNNK---------GFSLGSTVISHTKGIWMWCVP
HPKKPGHTLVLLDTEGLGDIKKGDNQNDSWIFALAILLSSTFVYNSMGTINQQAMDQLH-
-YVTELTDQIQSKSSPGENDY-----EIEDSADFVSFFPDFVWTLRDFSLDLEVHGQPIT
ADEYLEYSLKLKQGT--SEKDKNFNLPRLCIQKFFPKKKCFVFDRPVNGKKLAQ-LEKLH
DEELDPDFVRQVADFSSYIFTNSKTKTLSGGIKVNRPRLESLVLTYVNGISSGDLPCMEN
AVLALAQIENSAAVQKAIAHYNQQMGQKVQLPTETLQELLDLHRASEREAIEVFMKNSFK
DVDHLFQKKLEAQLDKKRDVFCEQNRKASSDRCSALLQDIFSPLEEEVKAGIYSKPGGYR
LFIQKLRDLKTKYHEEPRKGIQAEEILQTYLKSKESMTDAILQTDQTLTEKEKEIEAERV
K-----AESA----QVSANMVEEMQ--IKHQQMMEEKEKGYQEHV--KQLTEKMERERAE
LMEEQERT-----LTSKLQEQTRLLKERCQGESTQLQNEIQKL
>Colobus angolensis palliatus GBP3 XM_011956056 
------------------------------------------------------------
---------------------------MAPEIHMTGPMCLIENTNGELVANPEALKILSA
ITQPVVVVAIVGLYRTGKSYLMNKLAGKNM---------GFSLGSTVESHTKGIWMWCVP
HPKKPEHTLVLLNTEGLGDVKKGDNQNDSWIFALAVLLSSTFVYNSMRTINQQAMDQLH-
-YVTELTHRIRSKSSPDENEN-------EDSADFVSFFPDFVWTLRDFSLDLEADGQPIT
ADEYLEYSLKLTQGT--SEKDKNFNLPRLCIRKFFPKKKCFVFDRPVDCKKLAQ-LEKLH
DEELDPEFVQQVADFCSYIFSNSKTKTLSGGIKVNGPRLESLVLTYIDAISSADLLCMEN
AILALAQRENSVAVQKAIAHYDQQMGQKVQLPTETLQELLDMHRVSEREATEVFMKNSFK
DVDHLFQKKLAVQLEKKRDDFCKQNQEASLDRCSALLQDIFSPLEEEVKMGIYSKPGGYC
LFIQKLQDLKKKYHEEPRKGIQAEEILQTYLKSKESVTDAILQTDQILTKKEKEIEVEHV
K-----AESA----QASAKMVEETQ--IKYQQMMEEKEKSYQEHV--KQLTEKIERERAQ
LLEEQERT-----LTSKLQEQAQLLKERCQGESTQLQNEIQKL
>Macaca mulatta GBP3 XM_001083783
------------------------------------------------------------
---------------------------MAPEIHMSGPVCLIENTNGELVANPEALKILSA
ITQPVVVVAIVGLYRTGKSYLMNKLAGKNI---------GFSLGSTVESHTKGIWMWCVP
HPKKPEHTLVLLDTEGLGDVKKGDNQNDSWIFALAILLSSTFVYNSMGTINQQAMDQLH-
-YVTELTHRIRSKSSPDENEN-------EDSADFVSFFPDFVWTLRDFSLDLEADGQPIT
ADEYLEYSLKLTQGT--SEKDKNFNQPRLCIRKFFPKKKCFVFDHPVHCKKLAQ-LEKLH
DEELDPEFVQQVADFCSYIFSNSKTKTLSGGIKVNGPRLESLVLTYIDAISSGDLPCMEN
AILALAQIENSVAVQKAIAHYDQQMGQKVQLPTETLQELLDMHRVSEREATEVFMKNSFK
DVDHLFQKKLAVQLVKKRDDFCKQNQEASSDRCSALLQDIFSPLEEEVKMGIYSKPGGYR
LFIQKLQDLKKKYHEEPRKGIQAEEILQTYLKSKESVTDAILQTDKILTKKEKEIEVEHA
K-----AESA----QASAKMVEEMQ--IKYQQMMEEKEKSYQEHV--KQLTEKIERERAQ
LLEEQERT-----LTSKLQEQARLLKERCQGESTQLQNEIQKL
>Gorilla gorilla gorilla GBP3 XM_004026097
------------------------------------------------------------
---------------------------MAPEIHMTGPMCLIENTNRELVANPEALKILSA
ITQPVVVVAIVGLYRTGKSYLMNKLAGKNK---------GFSLGSTVKSHTKGIWMWCVP
HPKKPEHTLVLLDTEGLGDVKKGDNQNDSWIFALAVLLSSTFVYNSMGTINQQAMDQLY-
-YVTELTHRIRSKSSPDENEN-----EVEDSADFVSFFPDFVWTLRDFSLDLEADGQPLT
ADEYLEYSLKLTQGT--SEKDKNFNLPRLCIRKFFPKKKCFVFDLPIHHRKLAQ-LEKLQ
DEELDPEFVQQVADFCSYIFSNSKTKTLSGGIQVNGPRLESLVLTYIDAISRGDLPCMEN
AVLALAQIENSAAVQKAIAHYDQQMGQKVQLPTESLQELLDLHRVSEREATEVFMKNSFK
DVDHLFQKKLAAQLDKKRDDFCKQNQEASSDRCSALLQVIFSPLEEEVKAGIYSKPGGYR
LFIQKLQDLEKKYYEEPRKGIQAEEILQTYLKSKESVTDAILQTDQILTEKEKEIEVERV
K-----AESA----QASAKMVEEMQ--IKYQQMMEEKEKSYQEHV--KQLTEKMERERAQ
LLEEQEKT-----LTSKLQEQARLLKERCQGESTQLQNEIQKL
>Pan troglodytes GBP3 XM_001146987
------------------------------------------------------------
---------------------------MAPEIHMTGPMCLIENTNRELVANPEALKILSA
ITQPVVVVAIVGLYRTGKSYLMNKLAGKNK---------GFSLGSTVKSHTKGIWMWCVP
HPKKPEHTLVLLDTEGLGDVKKGDNQNDSWIFALAVLLSSTFVYNSMGTINQQAMDQLY-
-YVTELTHRIRSKSSPNENEN-------EDSADFVSFFPDFVWTLRDFSLDLEADGQPLT
PDEYLEYSLKLTQGT--SEKDKNFNLPRLCIQKFFPKKKCFVFDLPIHRRKLAQ-LEKLQ
DEELDPEFVQQVADFCSYIFSNSKTKTLSGGIKVNGPRLESLVLTYIDAISRGDLPCMEN
AVLALAQIENSAAVQKAIAHYDQQMGQKVQLPAETLQELLDLHRVSEREATEVFMKNSFK
DVDHLFQKKLAAQLDKKRDDFCKQNQEASSDRCSALLQVIFSPLEEEVKAGIYSKPGGYR
LFIQKLQDLEKKYYEEPRKGIQAEEILQTYLKSKESVTDAILQTDQILTEKEKEIEVERV
K-----AESA----QASAEMVEEMQ--IKYQQMMEEKEKSYQEHV--KQLTEKMERERAQ
LLEEQEKT-----LTSKLQEQARVLKERCQGESTQLQNEIQKL
>Loxodonta africana GBP1 XM_023549403
------------------------------------------------------------
---------------------------MASEIHMPGPMCLIENINEQLMINQEALKILSA
ITQPVVVVAIVGLYRTGKSYLMNKLAGKKE---------GFSLGSTVQSHTKGIWMWCLP
HPKMPNHTLVLLDTEGLGDVEKGDNENDSWIFALAILLSSTFVYNSIGTINQQAMDQLH-
-YVTELSSRIRAKSSPDVNQV-------KDSADFVSFFPDFVWTLRDFSLDLEANGQSIT
ADEYLENSLKLKPDT--NQKDKNFNLPRLCVRKFFPKKKCFTFYLPTEWTKLAQ-LKTLP
DNELYPKFVQQVAEFCSYIFSHSEVKTLSGGIQVNGSRLASLVQTYVNAISSGDLPCMES
AVLALAQTENSAAVQKALAHYDQQMGQKVWLPTETLQELLDLHRASEREAVEVFMKNSFK
DVDQKFQKELGTKLEKKLDDFCKENMQASSNRCSALLQDIFSPLEEEMKQGVYSKPGGYH
LLLEKTQQLKEKYLQQPRKGIQATEILQKYLLSKDSAMNAILQTDRTLTEKEKDIEVERV
K-----AESA----QALAEILQEFQ--VQHQQIIEQKEKSHQELV--KKLTEKMEREKAQ
LLEEQRRT-----LDLKLKEQAQLLKEGFQEEMREYQDKIDDL
>Loxodonta africana GBP4 XM_003411103
------------------------------------------------------------
---------------------------MASTSIMTAPICLVENQKEQLTVNPKALKILNE
ISQPVVVVAIVGLYRTGKSYLMNRLAGQNH---------GFRLGSTVRSETKGIWMWCVP
HPSKRRHTLVLLDTEGLGDVEKGDPKNDSWIFALAVLLSSTFVYNSLSTINHQALEQLH-
-YVTELTELIRAKSSSRSDEV-------EDSTEFVSFFPDFVWAVRDFSLELKLGERPIT
EDEYLENALKLIPGR--NSKIQNSNLARECIRHFFPKRKCFVFDRPTNKKTLLAHIEELP
EEQLNCHFQMQAKNFCSYIFTHSKTKTLRQGIIVTGDRLGTLVETYVGAINSGVVPCLEN
AVTTLAQRENSAAVQKAADHYSEQMAQHVRLPTDTLQELLDVHAACEREAIALFMEHSFK
DDKREFHKQLVCTIEKKKEDFMLQNEEESVKYCQTELNQLSKPLMESILRGTFSVPGGHS
LYLEAKKKVEQGYEQVPRKGVKATEVLKSFLQLQMAIEKSILQSDRALTDGEKAIAVERA
K-----MEAA----EKEKELLKQKQ--EEQQQKMEAQERSFKKNMEQLKEKMDRERENLL
REQEMMFE-----HKLKVQEELLREGFEKKSEK--LSEEINRL
>Loxodonta africana GBP5 XM_023549391
------------------------------------------------------------
------------------------------------------------------------
------------------------------------------------------------
-----------------------------------MLLSSIFVYNTMNKIDQEAINLLH-
-KVTELTNLLRERSSSDLDEV-------ADSADFVSSFPDLVWTLRDFFLELEIDEQVIT
ADEYLENSLRPKQGT--DQTVQNFNLPRLCIQKFFPMKKCFIFELPSHRKKLAQ-LETLR
DDELDPEFVQQVAEFCSYIFSHSKIKALPGDIKVNGPRLESLMLTYVNAINSGDLPCMEN
AVLALAQIENSAAVQKAIAHYDQQMGQKVQLPTETLQELLDLHRATEREAIEVFMKSSFK
DVDRKFQKDLVTQLEAKQEDFCKQNLQASSDRCSALLQGIFGPLEEEVNQGIYSKPGGYR
LYIQKMESLKKNYYQEPRKGIQAEETLQKYLMSKESVSDAILQTDLILTAKEKELEEARM
K-----AEAA----QAEAQKLEEIR--RQNQLMMEQRERLHQEQVRQMERDRANWLAEQQ
RAQERKIQ-----EE------AKRLEERLKAENRRLQKTLR--
>Loxodonta africana GBP4 XM_003411101
------------------------------------------------------------
---------------------------MASTSIMTAPICLVENQKEQLTVNPKALKILNE
ISQPVVVVAIVGLYRTGKSYLMNRLAGQNH---------GFRLGSTVRSETKGIWMWCVP
HPSKPKHTLVLLDTEGLGDVEKGDPKNDSWIFALAVLLSSTFVYNSLSTINHQALEQLH-
-YVTELTELIRAKSSSRSDEV-------EDSTEFVSFFPDFVWAVRDFSLELKLGERPIT
EDEYLENALKLIPGR--NPKIQNSNLPRECIRHFFPKRKCFVFDRPTNKKTLLAHIEELP
EEQLNCHFQMQAKNFCSYIFTHSKTKTLRQGIIVTGDRLGTLVETYVGAINSGAVPCLEN
AVTTLAQRENSAAVQKAADHYSEQMAQRVRLPTATLQELLDVHSACEREAIALFMEHSFK
DDKREFHKQLVCTIEKKKEDFMLQNEEESVKYCQTELNQLSKPLMESISRGTFSVPGGHN
LYLEAKKKVEQGYEQVPRKGVKATEVLKSFLQSQVAIEKSILQSDKALTDGEKAIAAERA
K-----MEAA----EKEKELLKQKQ--EEQQQKMEAQERSFKKNMEQLKEKMDRERENLL
REQKMMLE-----HKLKVQEELLREGFEKKSEK--LKEEINWL
>Loxodonta africana GBP4 XM_010591315
-------------MSQGEIQRGENETSERDPEFSAEHVKVESVQAPEKTLEETKYQQMME
QKEKSDQEHVKQLIEQDRTLAPNSQETMAFKTIMEAPICLIENQNEQLMVNPNALKILDK
ISQPVLVVAIVGLYRTGKSYLMNRLAGQSH---------GFQVGPTVESVTKGIWMLCIP
HPSKPNHTLVLLDIEGLGNVKKADPKNDSWIFALAVLLSSTFVYNSMKTIDNQALEQLH-
-YVTELTELIRAKSSSRSDEV-------EDSTEFVSFFPDFVWVVRDFTLELEIDGSPIT
EDEYLEDALKLIPGR--NPKIQNSNLSREYIRHFFPKRKCFVFHQPTSDHNLLRQIGGVP
EEKLDFNFQVKLKEFCSYILDHAETKTLREGIVITGNRLGTLVETYVDAINSGAVPCLEN
AVTTLAQRENSAAVQKAADHYSKQMAQRLRLPTDTLQELLDMHATCEREAIALFMEHSFK
DDKREFQKNLVETIKKKKEDFTMQNEEASDKYCQAVLKQLSEPLIESISRRTFSVPGGYS
LYLEVKKKIEQDYAQVPRKGVKANEILLSFLQRQVPIEESILQSDRAVSDAEKAKAVLKA
R-----IEEA----EKNQEMLKGEY--QNQQIKDLQRSFEENMKQ--LERKTQRETESSL
KMLKKMLE-----HKLKLHGELLDEGCTKQPEM--LNEQINEL
>Loxodonta africana GBP2 XM_003411104
------------------------------------------------------------
---------------------------MASEIHMPGPVCLIENINGKLTADQEALKILSA
VTQPVVVVAIVGLYRTGKSYLMNKLAGKKK---------GFSLGSTVQSHTKGIWMWCVP
HPSMPNHTLVLLDTEGLGDVEKGDNQNDSWIFALAILLSSTFVYNSMGTINQQAMDQLH-
-YVTELTDRIRAKSSPENSEV-------DDSADFVSFFPAFVWTLRDFSLELEANGQPIT
ADEYLELSLKLKKGT--DQKTQSFNYPRLCIRKFFPKTKCFIFDRPAQRKYLIK-LEQLQ
EGELNPEFVEQVMEFCSYIFSHSKPKTLSGNIIVNGPRLESLVLTYVNAISSGDLPCMEN
AVLALAQIENSAAVQKAIAHYDQQMGQKVQLPTETLQELLDLHRASEREAIEIFIKSSFK
DVDQKFQKDLGDQLQAKRDDYCKQNVKASTDYCEALLRDIFGPLEEDVKQGIFSKPGGYR
LFIQKKQELKNKYNQVPRKGIEAEETMRKYLESKEDVADALLRTDQSLTEKEKEIEVERI
K-----AESA----EAANKMLEEMQ--KKNEQMMEQKEKSYQEHVRQLTEKMERDRAQLL
EEQERTIA-----LKLQEQQRLLEEGFAKESKK--LQNEIESI
>Loxodonta africana GBP1 XM_003411198
------------------------------------------------------------
---------------------------MASDIHMPGPVCLIENINRKLLINQEASKILSA
IKQPVVVVAIVGLYRTGKSYLMNKLAGKKQ---------GFSLGSTVQSHTKGIWMWCLP
HPKMPNHTLVLLDTEGLGDVEKGDNENDSWIFALAILLSSTFVYNSMGTINQQAMDQLH-
-YVTELSDRIKAKSTPDANDV-------EDSADFVSFFPDFVWTLRDFCLDLEVNGQPIT
ADEYLENSLKLTPGN--SEKERNFNLPRLCIRKFFPKKKCFIFDRPTHGKKLAR-LETLH
DDELDPEFVLQAEEFCSYIFSHSEIKTLSGGIEVNGPRLENLAQTYVKAISSGDLPCMEN
AVLALAQIENSAAVQKALAHYDQQMAQKVQLPTETLEELLDLHRASEREAIEVFIKSSFK
DVDQKFQEELGAQLEKKLDDFCKQNVQASSDRCSALLQDIFSPLEEEVKQGVYSKPGGYR
LFLQKIQALKIKYQRQPRKGIQAEEILQKYLTSKESVMDAILQTDQTLTEKEKEIEVERV
K-----AESA----AASAKMLEEMQ--KKNQQMMDQKEKSYQEHVQQLTEKMERDRAQLL
EEQERTVA-----LKLKEQAQLLKEGFEKESKR--LQNEINSL
>Homo sapiens GBP1 NM_002053
------------------------------------------------------------
---------------------------MASEIHMTGPMCLIENTNGRLMANPEALKILSA
ITQPMVVVAIVGLYRTGKSYLMNKLAGKKK---------GFSLGSTVQSHTKGIWMWCVP
HPKKPGHILVLLDTEGLGDVEKGDNQNDSWIFALAVLLSSTFVYNSIGTINQQAMDQLY-
-YVTELTHRIRSKSSPDENEN-----EVEDSADFVSFFPDFVWTLRDFSLDLEADGQPLT
PDEYLTYSLKLKKGT--SQKDETFNLPRLCIRKFFPKKKCFVFDRPVHRRKLAQ-LEKLQ
DEELDPEFVQQVADFCSYIFSNSKTKTLSGGIQVNGPRLESLVLTYVNAISSGDLPCMEN
AVLALAQIENSAAVQKAIAHYEQQMGQKVQLPTETLQELLDLHRDSEREAIEVFIRSSFK
DVDHLFQKELAAQLEKKRDDFCKQNQEASSDRCSALLQVIFSPLEEEVKAGIYSKPGGYR
LFVQKLQDLKKKYYEEPRKGIQAEEILQTYLKSKESMTDAILQTDQTLTEKEKEIEVERV
K-----AESA----QASAKMLQEMQ--RKNEQMMEQKERSYQEHLKQLTEKMENDRVQLL
KEQERTLA-----LKLQEQEQLLKEGFQKESRI--MKNEIQDL
>Homo sapiens GBP5 NM_052942
------------------------------------------------------------
---------------------------MALEIHMSDPMCLIENFNEQLKVNQEALEILSA
ITQPVVVVAIVGLYRTGKSYLMNKLAGKNK---------GFSVASTVQSHTKGIWIWCVP
HPNWPNHTLVLLDTEGLGDVEKADNKNDIQIFALALLLSSTFVYNTVNKIDQGAIDLLH-
-NVTELTDLLKARNSPDLDRV-------EDPADSASFFPDLVWTLRDFCLGLEIDGQLVT
PDEYLENSLRPKQGS--DQRVQNFNLPRLCIQKFFPKKKCFIFDLPAHQKKLAQ-LETLP
DDELEPEFVQQVTEFCSYIFSHSMTKTLPGGIMVNGSRLKNLVLTYVNAISSGDLPCIEN
AVLALAQRENSAAVQKAIAHYDQQMGQKVQLPMETLQELLDLHRTSEREAIEVFMKNSFK
DVDQSFQKELETLLDAKQNDICKRNLEASSDYCSALLKDIFGPLEEAVKQGIYSKPGGHN
LFIQKTEELKAKYYREPRKGIQAEEVLQKYLKSKESVSHAILQTDQALTETEKKKKEAQV
K-----AEAE----KAEAQRLAAIQ--RQNEQMMQERERLHQEQV--RQMEIAKQNWLAE
QQKMQEQQ-----MQEQ------AAQLSTTFQAQNRSLLSELQ
>Homo sapiens GBP4 NM_052941
------------------------------------------------------------
---------------------------------MMAPICLVENQEEQLTVNSKALEILDK
ISQPVVVVAIVGLYRTGKSYLMNRLAGKRN---------GFPLGSTVQSETKGIWMWCVP
HLSKPNHTLVLLDTEGLGDVEKSNPKNDSWIFALAVLLSSSFVYNSVSTINHQALEQLH-
-YVTELAELIRAKSCPRPDEA-------EDSSEFASFFPDFIWTVRDFTLELKLDGNPIT
EDEYLENALKLIPGK--NPKIQNSNMPRECIRHFFRKRKCFVFDRPTNDKQYLNHMDEVP
EENLERHFLMQSDNFCSYIFTHAKTKTLREGIIVTGKRLGTLVVTYVDAINSGAVPCLEN
AVTALAQLENPAAVQRAADHYSQQMAQQLRLPTDTLQELLDVHAACEREAIAVFMEHSFK
DENHEFQKKLVDTIEKKKGDFVLQNEEASAKYCQAELKRLSEHLTESILRGIFSVPGGHN
LYLEEKKQVEWDYKLVPRKGVKANEVLQNFLQSQVVVEESILQSDKALTAGEKAIAAERA
M-----KEAA----EKEQELLREKQ--KEQQQMMEAQERSFQEYM--AQMEKKLEEEREN
LLREHERL-----LKHKLKVQEEMLKEEFQKKSEQLNKEINQL
>Homo sapiens GBP7 NM_207398
------------------------------------------------------------
---------------------------MASEIHMPGPVCLTENTKGHLVVNSEALEILSA
ITQPVVVVAIVGLYRTGKSYLMNKLAGKNK---------GFPLGCTVKSETKGIWMWCVP
HPSKPNHTLILLDTEGLGDMEKSDPKSDSWIFALAVLLSSSFVYNSMGTINHQALEQLH-
-YVTELTELIRAKSCPRPDEV-------EDSSEFVSFFPDFIWTVRDFTLELKLDGHPIT
EDEYLENALKLISGK--NPQIQNSNKPREWIRHFFPKQKCFVFDRPINDKKLLLHVEEVR
EDQLDSNFQMQSENFCSYIFTHAKTKTLREGILVTGNRLGMLVETYLDAINSGATPCLEN
AMAVLAQCENSAAVQRAANHYSQQMAQQVRFPTDTLQELLDVHAVCEREAIAVFMEYSFK
DKSQEFQKKLVDTMEKKKEDFVLQNEEASAKYCQAELKRLSELLTESISRGTFFVPGGHN
IYLEAKKKIEQDYTLVPRKGVKADEVLQSFLQSQVVIEESILQSDKALTAGEKAIAAKQA
K-----KEAA----EKEQELLRQKQ--KEQQQMMEAQERSFQENI--AQLKKKMEREREN
YMRELRKM-----LSHKMKVLEELLTEGFKEIFESLNEEINRL
>Homo sapiens GBP6 BC131713
------------------------------------------------------------
---------------------------MESGPKMLAPVCLVENNNEQLLVNQQAIQILEK
ISQPVVVVAIVGLYRTGKSYLMNHLAGQNH---------GFPLGSTVQSETKGIWMWCVP
HPSKPNHTLVLLDTEGLGDVEKGDPKNDSWIFALAVLLCSTFVYNSMSTINHQALEQLH-
-YVTELTELIKAKSSPRPDGV-------EDSTEFVSFFPDFLWTVRDFTLELKLNGHPIT
EDEYLENALKLIQGN--NPRVQTSNFPRECIRRFFPKRKCFVFDRPTNDKDLLANIEKVS
EKQLDPKFQEQTNIFCSYIFTHARTKTLREGITVTGNRLGTLAVTYVEAINSGAVPCLEN
AVITLAQRENSAAVQRASDYYSQQMAQRVKFPTDTLQELLDVHAACEREAIAIFMEHSFK
DENQEFQKKFMETTMNKKGDFLLQNEESSVQYCQAKLNELSKGLMESISAGSFSVPGGHK
LYMETKERIEQDYWQVPRKGVKAKEVFQRFLESQMVIEESILQSDKALTDREKAVAVDRA
K-----KEAA----EKEQELLKQKL--QEQQQQMEAQVKSRKENI--AQLKEKLQMEREH
LLREQIMM-----LEHTQKVQNDWLHEGFKKKYEEMNAEISQF
>Homo sapiens GBP3 BC140837
------------------------------------------------------------
---------------------------MAPEIHMTGPMCLIENTNGELVANPEALKILSA
ITQPVVVVAIVGLYRTGKSYLMNKLAGKNK---------GFSLGSTVKSHTKGIWMWCVP
HPKKPEHTLVLLDTEGLGDVKKGDNQNDSWIFTLAVLLSSTLVYNSMGTINQQAMDQLY-
-YVTELTHRIRSKSSPDENEN-------EDSADFVSFFPDFVWTLRDFSLDLEADGQPLT
PDEYLEYSLKLTQGT--SQKDKNFNLPQLCIWKFFPKKKCFVFDLPIHRRKLAQ-LEKLQ
DEELDPEFVQQVADFCSYIFSNSKTKTLSGGIKVNGPCLESLVLTYINAISRGDLPCMEN
AVLALAQIENSAAVQKAIAHYDQQMGQKVQLPAETLQELLDLHRVSEREATEVYMKNSFK
DVDHLFQKKLAAQLDKKRDDFCKQNQEASSDRCSALLQVIFSPLEEEVKAGIYSKPGGYC
LFIQKLQDLEKKYYEEPRKGIQAEEILQTYLKSKESVTDAILQTDQILTEKEKEIEVECV
K-----AESA----QASAKMVEEMQ--IKYQQMMEEKEKSYQEHV--KQLTEKMERERAQ
LLEEQEKT-----LTSKLQEQARVLKERCQGESTQLQNEIQKL
>Homo sapiens GBP2 NM_004120
------------------------------------------------------------
---------------------------MAPEINLPGPMSLIDNTKGQLVVNPEALKILSA
ITQPVVVVAIVGLYRTGKSYLMNKLAGKKN---------GFSLGSTVKSHTKGIWMWCVP
HPKKPEHTLVLLDTEGLGDIEKGDNENDSWIFALAILLSSTFVYNSMGTINQQAMDQLH-
-YVTELTDRIKANSSPGNNSV-------DDSADFVSFFPAFVWTLRDFTLELEVDGEPIT
ADDYLELSLKLRKGT--DKKSKSFNDPRLCIRKFFPKRKCFVFDWPAPKKYLAH-LEQLK
EEELNPDFIEQVAEFCSYILSHSNVKTLSGGIPVNGPRLESLVLTYVNAISSGDLPCMEN
AVLALAQIENSAAVEKAIAHYEQQMGQKVQLPTETLQELLDLHRDSEREAIEVFMKNSFK
DVDQMFQRKLGAQLEARRDDFCKQNSKASSDCCMALLQDIFGPLEEDVKQGTFSKPGGYR
LFTQKLQELKNKYYQVPRKGIQAKEVLKKYLESKEDVADALLQTDQSLSEKEKAIEVERI
K-----AESA----EAAKKMLEEIQ--KKNEEMMEQKEKSYQEHV--KQLTEKMERDRAQ
LMAEQEKT-----LALKLQEQERLLKEGFENESKRLQKDIWDI
>Gallus gallus GBP1 XM_040646505
------------------------------------------------------------
--------------------------MDAPVLPMPAPLCLVTNKDGVLTLNPAALAVLQE
VAQPMVVVAIAGPYRTGKSFLMNRLAQKRT---------GFPLGPTVYAETKGIWMWCLP
HPHRPGVTLVLLDTEGLGDPSKDDNHSDAWIFTLALLLSSTLVYNSVGTIDQRALEQLR-
-LVTELSEHIRVREKDDNPAF-----------NFVGIFPGFVWTVRDFMLQLRAGEKTLS
EDEYLEDVMRLQTGG--GQKAQERNELRRCLRNFFPRRKLFTMERPAADADLTR-LEELR
EDELQPGFRKQVDAFCRYIWEEAPVKVLPGGHQVTGSALAYLTEKYVAAISSGSVPCVES
AVKALARAENTAAVQAAVAEYQRGMEQDLVLPTASYDALLAVHRDCEQRAITLFLSRAFA
DHEHQYHDKLVDKLEMAKEEFCQRNKEASEQRCRTVLQELWRDVELRLQRGDYVARGGAQ
LFKDDLNRVLEEYKQRHDKGVRAEAVLKEFLREHEGLAQ-VLKATEVQLELAERQQEAAA
A-----EAEAA---RKAAEAWREEQ--QRSMEEHKRQLEQWMKEE--QRTWLEEQQRVLE
HHRKEYEA-----LLREGFRLEAAAMGIQILVL---MRAFVCT
>Gallus gallus GBP1 XM_040646507
------------------------------------------------------------
--------------------------MDAPVLPMPAPLCLVTNKDGVLALNPAALAVLQE
VAQPMVVVAITGPYRTGKSFLMNRLAQKRT---------GFPLGPTVYAETKGIWMWCLP
HPRQPRVTLVLLDTEGLGDPSKNDNHSDAWIFTLALLLSSTLVYNSVGTIDQRALEQLR-
-LVTELSEHIRVREKDDNPAF-----------NFVGIFPGFIWTVRDFMLQLRAGEKTLS
EDEYLEDVMRLQTGG--GQKAQERNELRRCLRNFFPRRKLFTMEQPPADANLTR-LEELR
EDELQPGFRKQVDAFCRYIWEEAPVKVLPGGHQVTGSALAYLMEKYVAAISSGSVPCVES
AVKALARAENTAAVQAAVAEYQRGMEQGLVLPTASYDALLAVHQDCEQRAITLFLSRAFA
NHEHQYHDELVHKLEAAKEEFCQRNKEASEQRCRTVLQELWRDMELRLQRGDYVARGGAQ
LFKDDLNRVLEEYKQRHDKGVRAEAVLKEFLREHEGLAQ-VLKATEVQLELAERQQEAAA
A-----EAEVA---RKAAEAWKEEQ--KRSMEEYECQLQQRMKEE--QRTWLEEQQRVLE
HHRKEYEA-----LLREGFTREAAALKEQIRELQEMMRPPKCT
>Gallus gallus GBP1 XM_040646501
------------------------------------------------------------
--------------------------MDAPVLPMPAPLRLVTNKDGVLALNTAALAVLRS
VTQPVVVVAIAGPYRTGKSFLMNRLAQKRT---------GFPLGPTVYAETKGIWMWCLP
HPRQPRVTLVLLDTEGLEDPNKDDDHSDAWIFTLALLLSSTLVYNSVGTIDQRALEQLR-
-LVTELSEHIRVREKDNNPAS-----------NFVSIFPGFVWTVRDFTLQLRDGEKTLS
EDEYLEDVLRLQTGG--GQKAQERNELRRCLRNFFPRRKLFTMERPAADANLTR-LEELR
EDELQPGFRKQVDAFCRYIWEEAPVKVLPGGHQVTGSALAYLVEKYMAAISSGSVPCVES
TLKALAQAENTAAVQVAVAEYQRGMEQGLVLPTASYDALLAVHRDCEQRALALFLSRAFA
DHKHQYNDELVHKLEAAKEEFCQRNKEASEQRCRTVLQELWRDVELRLQRGDYVARGGAQ
LFKEDVNRVLEEYKQRPDKGVRAEAVLKEFLREHEGLAQ-VLKATEVQLELAERQQEAAA
A-----EAEAA---RKATEAWREDQ--KRSMEEHKRQLEQWMKKE--KHTWEEELNRMLE
HHRKEYKA-----LLQEGFRREAAAKEKQIRELQEEMRSCNCT
>Gallus gallus GBP XM_025154414
------------------------------------------------------------
------------------------------------------------------------
-------------------------------------------------------MWCLP
HPRQPRVTLVLLDTEGLGDPNKDDDHSDAWIFTLALLLSSTLVYNSIGTIDQRALEQLR-
-LVTELSEHIRVREKDNNPAS-----------NFVSIFPGFVWTVRDFTLQLRAGEKTLS
EDEYLEDVLRLQTGG--GQKAQERNELRRCLRNFFPRRKLFTMERPAADANLTR-LEELR
EDELQPGFRKQVDAFCRYIWEEAPVKVLPGGHQVTGSALACLAEKYVAAISSGSVPCVES
AVTALARAENSAAVQAAVAEYQQGMEHDLVLPTASYDALLAVHRDCEQRALALFLSRAFA
DHEHQYHDELVHKLEAAKEEFCQRNKEASEQRCRTVLQELWRDVELRLQRGDYVARGGAQ
LFKDDLHRVLEEYKQRPDKGVRAEAVLKEFLREHEGLAQ-VLKATEVQLELAERQQEAAA
A-----EAEAA---RKAAEAWKEEQ--KRSMEEYERQLQQRMKEE--QRTWLEEQQRVLE
HHRKEYEA-----LLREGFTREAAALKEQIRELQEMMRPPKCT
>Gallus gallus GBP4L XM_015292901
------------------------------------------------------------
--------------------------MDAPVLPMPAPLCLVTNKDGVLALNPAALAVLQE
VAQPMVVVAIAGPYRTGKSFLMNRLAQKRT---------GFPLGPTVQAETKGIWMWCLQ
HPRQQGVTLMLLDTEGLGDPKKGDSHNDAWIFTLALLLSSTLVYNSIGTIDQKALENLE-
-LVTQLSELIRVRDRDKDGNNSVEREDEAEDCEFVRYFPSFVWVVRDFTLELRVGERPIS
EDEYLEQVLELKHGH--GRKVQNYNGTRLCLRNYFPTRKCFVLPPPLGTEECGR-MEELP
EAALAPRFLQQAAQFCNYVLSSTRLKTLPDGRALTGRALCMLLQSYVEAINSGHLPCLEG
AAAVMMANENAAAVAAALEAYTRGMR-GLSLPTEPAQLSAA-HGEHLHEALIVFQRRSFR
DRDQEHQRRLMEQISTEYSHLQEENDEASRQHCKALLAELAQALHTSLARGAYTQPGGYR
AYEAERQRLLEGYRQAEGKGPKAEEVLNEFLAERRAEAEAVLKADNALSE-AEKQLEDQK
Q-----QAQLLEQRQKATAERERQLEALLEDERNSYAQNLQALEA--KMKAEAESAQREL
QRAMEAKLREQRELLQRGF-REQAALMEQELAALRRESNNNSK
>Gallus gallus GBP1 XM_040646504
------------------------------------------------------------
--------------------------MDAPVLPMPAPLCLVTNKDGVLALNPAALAVLQE
VAQPMVVVAIAGPYRTGKSFLMNRLAQKRT---------GFPLGPTVQAETKGIWMWCLQ
HPRQQGVTLMLLDTEGLGDPKKGDSHNDAWIFTLALLLSSTLVYNSIGTIDQKALENLE-
-LVTQLSELIRVRDRDKDGNNSVEREDEAEDCEFVRYFPSFVWVVRDFTLELRVGERPIS
EDEYLEQVLELKHGH--GRKVQNYNGTRLCLRNYFPTRKCFVLPPPLGTEECGR-MEELP
EAALAPRFLQQAAQFCNYVLSSTRLKTLPDGRALTGRALCMLLQSYVEAINSGHLPCLEG
AAAVMMANENAAAVAAALEAYTRGMR-GLSLPTEPAQLSAA-HGEHLHEALIVFQRRSFR
DRDQEHQRRLMEQISTEYSHLQEENDEASRRHCKALLAELAQALHTSLAHGAYTQPGGYR
AYEAERQRLLEGYRQAEGKGPKAEEVLNEFLAERQAEAEAVLKADNALSE-AEKQLEDQK
Q-----QAQLLEQRQKAMAERERQLEALLEDERNSYAQNLQALEA--KMQAQLESAQREW
DRALEAKLREQRELLQRGF-REQAALMEQELAALRRESNNNSK
>Gallus gallus GBP1 XM_040646503
------------------------------------------------------------
--------------------------MDAPVLPMPAPLCLVTNKDGVLALNPAALAVLQE
VAQPMVVVAIAGPYRTGKSFLMNRLAQKRT---------GFPLGPTVQAETKGIWMWCLQ
HPRQPGVTLVLLDTEGLGDPKKGDSHNDAWIFTLALLLSSTLVYNSIDTIDQKALDHLE-
-LVTQLSELIRVRDRDKDGNNSVEREDEAEDCEFVGYFPSFVWVVRDFTLELRVGERPIS
EDEYLEQVLELKHGH--GRKVQNYNRTRLCLRNYFPTRKCFMLPPPLGTEECGR-MEELP
EAALAPRFLQRAAQFCNYVLSSTRLKTLPDGRALTGRALCMLLQSYVEAINSGHLPCLEG
AAAVMMANENAAAVAAALEAYTRGMR-GLSLPTEPAQLSAA-HGEHLHEALIVFQRRSFR
DRDQEHQWRLMEQISTEYSHLQEENDEASRQHCKALLAELAQALHTSLARGAYTQPGGYR
AYEAERQRLLEGYRQAEGKGPKAEEVLNEFLAERRAEAEAVLKADNALSE-AEKQLEDQK
Q-----QAQLLEQRQKAMAERERQLEALLEDERNSYAQNLQALEA--KMQAEAESAQREL
ERAMEAKLREQRELLQRGF-REQAALMEQELAALRRESNNNSK
