# Supplementary material for: Evolutionary and functional characterization of lagomorph guanylate-binding proteins: a story of gain and loss and shedding light on expression, localization and innate immunity-related functions
Source: Front Immunol. 2024 Jan 29;15:1303089. doi: 10.3389/fimmu.2024.1303089 (PMC10859415; doi:10.3389/fimmu.2024.1303089)
Supplement: Supplementary file 2 [file Table_1.xlsx]

## Sheet: Plan1
Supplementary Table 1. Accession numbers of sequences used in the phylogenetic analysis
Included sequences		Accession number	LOC number NCBI	Species	Gene name
	1	NM_002053		Homo sapiens	GBP1
	2	XM_012464810		Aotus nancymaae	GBP1
	3	XM_011956051		Colobus angolensis palliatus	GBP1
	4	XM_019026669		Gorilla gorilla gorilla	GBP1
	5	XM_001085311		Macaca mulatta	GBP1
	6	XM_001147994		Pan troglodytes	GBP1
	7	MK214685		Tupaia glis	GBP1
	8	XM_006233425		Rattus norvegicus	Gbp1
	9	XM_034500085		Arvicanthis niloticus	Gbp1
	10	XM_034500086		Arvicanthis niloticus	Gbp1
	11	XM_034500240		Arvicanthis niloticus	Gbp1
	12	XM_034500564		Arvicanthis niloticus	Gbp1
	13	XM_034500841		Arvicanthis niloticus	Gbp1
	14	XM_034500842		Arvicanthis niloticus	Gbp1
	15	XM_034500843		Arvicanthis niloticus	Gbp1
	16	XM_028788126		Grammomys surdaster	Gbp1
	17	XM_028788145		Grammomys surdaster	Gbp1
	18	XM_028788141		Grammomys surdaster	Gbp1
	19	XM_028788127		Grammomys surdaster	Gbp1
	20	XM_028788129		Grammomys surdaster	Gbp1
	21	XM_028788130		Grammomys surdaster	Gbp1
	22	XM_021196161		Mus pahari	Gbp1
	23	XM_021189400		Mus pahari	Gbp1
	24	XM_021189401		Mus pahari	Gbp1
	25	XM_032897242		Rattus rattus	Gbp1
	26	XM_032896554		Rattus rattus	Gbp1
	27	XM_032896553		Rattus rattus	Gbp1
	28	XM_021157847		Mus caroli	Gbp1
	29	XM_021154688		Mus caroli	Gbp1
	30	XM_031375692		Mastomys coucha	Gbp1
	31	XM_031342171		Mastomys coucha	Gbp1
	32	XM_031342170		Mastomys coucha	Gbp1
	33	XM_031342168		Mastomys coucha	Gbp1
	34	XM_031339220		Mastomys coucha	Gbp1
	35	XM_006986120		Peromyscus maniculatus bairdii	Gbp1
	36	XM_006986121		Peromyscus maniculatus bairdii	Gbp1
	37	XM_006986143		Peromyscus maniculatus bairdii	Gbp1
	38	XM_006986122		Peromyscus maniculatus bairdii	Gbp1
	39	XM_016004723		Peromyscus maniculatus bairdii	Gbp1
	40	XM_006986126		Peromyscus maniculatus bairdii	Gbp1
	41	XM_006986125		Peromyscus maniculatus bairdii	Gbp1
	42	XM_021661455		Meriones unguiculatus	Gbp1
	43	XM_021661450		Meriones unguiculatus	Gbp1
	44	XM_005357434		Microtus ochrogaster	Gbp1
	45	XM_005357374		Microtus ochrogaster	Gbp1
	46	XM_026784136		Microtus ochrogaster	Gbp1
	47	XM_026783891		Microtus ochrogaster	Gbp1
	48	XM_026784120		Microtus ochrogaster	Gbp1
	49	XM_005357436		Microtus ochrogaster	Gbp1
	50	XM_007653724		Cricetulus griseus	Gbp1
	51	XM_035438266		Cricetulus griseus	Gbp1
	52	XM_027385979		Cricetulus griseus	Gbp1
	53	XM_007607790		Cricetulus griseus	Gbp1
	54	XM_003513428		Cricetulus griseus	Gbp1
	55	NM_010259		Mus musculus	Gbp2b
	56	NM_010260		Mus musculus	Gbp2
	57	MK214686		Tupaia glis	GBP2
	58	XM_012464814		Aotus nancymaae	GBP2
	59	XM_011956052		Colobus angolensis palliatus	GBP2
	60	XM_019026761		Gorilla gorilla gorilla	GBP2
	61	XM_001085895		Macaca mulatta	GBP2
	62	XM_024346929		Pan troglodytes	GBP2
	63	NM_004120		Homo sapiens	GBP2
	64	NM_133624		Rattus norvegicus	Gbp2
	65	XM_021196037		Mus pahari	Gbp2
	66	XM_029475563		Mus caroli	Gbp2
	67	XM_042280029		Peromyscus maniculatus bairdii	Gbp2
	68	XM_031375696		Mastomys coucha	Gbp2
	69	XM_021661452		Meriones unguiculatus	Gbp2
	70	XM_005357371		Microtus ochrogaster	Gbp2
	71	XM_027385428		Cricetulus griseus	Gbp2
	72	XM_003513953		Cricetulus griseus	Gbp2
	73	XM_007655145		Cricetulus griseus	Gbp2
	74	BC140837		Homo sapiens	GBP3
	75	XM_012464809		Aotus nancymaae	GBP3
	76	XM_011956056		Colobus angolensis palliatus	GBP3
	77	XM_004026097		Gorilla gorilla gorilla	GBP3
	78	XM_001083783		Macaca mulatta	GBP3
	79	XM_001146987		Pan troglodytes	GBP3
	80	NM_001289492		Mus musculus	Gbp3
	81	XM_006233426		Rattus norvegicus	Gbp3
	82	NM_052941		Homo sapiens	GBP4
	83	XM_012464811		Aotus nancymaae	GBP4
	84	XM_019027006		Gorilla gorilla gorilla	GBP4
	85	XM_009424854		Pan troglodytes	GBP4
	86	MK214687		Tupaia glis	GBP4
	87	XM_006233424		Rattus norvegicus	Gbp4
	88	XM_034500655		Arvicanthis niloticus	Gbp4
	89	XM_034500840		Arvicanthis niloticus	Gbp4
	90	XM_028760496		Grammomys surdaster	Gbp4
	91	XM_028788140		Grammomys surdaster	Gbp4
	92	XM_006534804		Mus musculus	Gbp4
	93	XM_021196297		Mus pahari	Gbp4
	94	XM_021189011		Mus pahari	Gbp4
	95	XM_021196276		Mus pahari	Gbp4
	96	XM_032897244		Rattus rattus	Gbp4
	97	XM_032897243		Rattus rattus	Gbp4
	98	XM_021158284		Mus caroli	Gbp4
	99	XM_031375697		Mastomys coucha	Gbp4
	100	XM_031375689		Mastomys coucha	Gbp4
	101	XM_031375686		Mastomys coucha	Gbp4
	102	XM_006986127		Peromyscus maniculatus bairdii	Gbp4
	103	XM_006986124		Peromyscus maniculatus bairdii	Gbp4
	104	XM_021661449		Meriones unguiculatus	Gbp4
	105	XM_021661447		Meriones unguiculatus	Gbp4
	106	XM_005357437		Microtus ochrogaster	Gbp4
	107	XM_005357372		Microtus ochrogaster	Gbp4
	108	XM_005357368		Microtus ochrogaster	Gbp4
	109	XM_026784137		Microtus ochrogaster	Gbp4
	110	XM_035437716		Cricetulus griseus	Gbp4
	111	XM_035437715		Cricetulus griseus	Gbp4
	112	XM_035437594		Cricetulus griseus	Gbp4
	113	NM_052942		Homo sapiens	GBP5
	114	XM_012464815		Aotus nancymaae	GBP5
	115	XM_004026101		Gorilla gorilla gorilla	GBP5
	116	XM_016922023		Pan troglodytes	GBP5
	117	MK214688		Tupaia glis	GBP5
	118	NM_153564		Mus musculus	Gbp5
	119	AF487898		Mus musculus	Gbp5a
	120	M81128		Mus musculus	Gbp5b
	121	NM_001108569		Rattus norvegicus	Gbp5
	122	XM_034500343		Arvicanthis niloticus	Gbp5
	123	XM_028760412		Grammomys surdaster	Gbp5
	124	XM_021196977		Mus pahari	Gbp5
	125	XM_032897245		Rattus rattus	Gbp5
	126	XM_021158401		Mus caroli	Gbp5
	127	XM_031375684		Mastomys coucha	Gbp5
	128	XM_016004731		Peromyscus maniculatus bairdii	Gbp5
	129	XM_021661446		Meriones unguiculatus	Gbp5
	130	XM_013350012		Microtus ochrogaster	Gbp5
	131	XM_007654340		Cricetulus griseus	Gbp5
	132	BC131713		Homo sapiens	GBP6
	133	XM_012464820		Aotus nancymaae	GBP6
	134	XM_012464776		Aotus nancymaae	GBP6
	135	XM_011956049		Colobus angolensis palliatus	GBP6
	136	XM_011956192		Colobus angolensis palliatus	GBP6
	137	XM_004026102		Gorilla gorilla gorilla	GBP6
	138	XM_015144533		Macaca mulatta	GBP6
	139	XM_015144556		Macaca mulatta	GBP6
	140	XM_016922096		Pan troglodytes	GBP6
	141	XM_011249385		Mus musculus	Gbp6
	142	XM_008770121		Rattus norvegicus	Gbp6
	143	XM_017591354		Rattus norvegicus	Gbp6
	144	XM_003749409		Rattus norvegicus	Gbp6
	145	XM_034508931		Arvicanthis niloticus	Gbp6
	146	XM_028782360		Grammomys surdaster	Gbp6
	147	XM_021162459		Mus caroli	Gbp6
	148	XM_029477690		Mus caroli	Gbp6
	149	XM_021162424		Mus caroli	Gbp6
	150	XM_021162399		Mus caroli	Gbp6
	151	XM_006985846		Peromyscus maniculatus bairdii	Gbp6
	152	XM_006975435		Peromyscus maniculatus bairdii	Gbp6
	153	XM_021647448		Meriones unguiculatus	Gbp6
	154	XM_005372102		Microtus ochrogaster	Gbp6
	155	XM_005359674		Microtus ochrogaster	Gbp6
	156	XM_035461023		Cricetulus griseus	Gbp6
	157	NM_207398		Homo sapiens	GBP7
	158	XM_012464812		Aotus nancymaae	GBP7
	159	XM_011956054		Colobus angolensis palliatus	GBP7
	160	XM_019027091		Gorilla gorilla gorilla	GBP7
	161	XM_015144520		Macaca mulatta	GBP7
	162	XM_009424758		Pan troglodytes	GBP7
	163	MK214689		Tupaia glis	GBP7
	164	NM_145545		Mus musculus	Gbp7
	165	XM_006535281		Mus musculus	Gbp8
	166	XM_006534924		Mus musculus	Gbp9
	167	NM_001039646		Mus musculus	Gbp10
	168	NM_001039647		Mus musculus	Gbp11
	169	XM_017599539		Rattus norvegicus	Gbp11
	170	XM_003411198		Loxodonta africana	GBP1
	171	XM_023549403		Loxodonta africana	GBP1
	172	XM_003411104		Loxodonta africana	GBP2
	173	XM_010591315		Loxodonta africana	GBP4
	174	XM_003411101		Loxodonta africana	GBP4
	175	XM_003411103		Loxodonta africana	GBP4
	176	XM_023549391		Loxodonta africana	GBP5
	177	XM_040646505		Gallus gallus	GBP1
	178	XM_040646507		Gallus gallus	GBP1
	179	XM_040646501		Gallus gallus	GBP1
	180	XM_040646504		Gallus gallus	GBP1
	181	XM_040646503		Gallus gallus	GBP1
	182	XM_025154414		Gallus gallus	GBP
	183	XM_015292901		Gallus gallus	GBP4L
	184	XM_002715873	LOC100358539	Oryctolagus cuniculus	GBP1	GBP1
	185	XM_008264927	LOC100346726	Oryctolagus cuniculus	GBP4	GBP4L1
	186	XM_002715512	LOC100349005	Oryctolagus cuniculus	GBP4	GBP4L5
	187	XM_017346109	LOC108175394	Oryctolagus cuniculus	GBP4	GBP4L4
	188	XM_017346115	LOC100346985	Oryctolagus cuniculus	GBP4	GBP4L2
	189	XM_008264924	LOC100347754	Oryctolagus cuniculus	GBP4	GBP4sg
	190	XM_002715513	LOC100349257	Oryctolagus cuniculus	GBP5	GBP5L2
	191	XM_008265608	LOC100346209	Oryctolagus cuniculus	GBP5	GBP5L1
	192	XM_008264918	LOC100346467	Oryctolagus cuniculus	GBP7	GBP4L6
	193	XM_040998903		Ochotona curzoniae	GBP1
	194	XM_040998533		Ochotona curzoniae	GBP1
	195	XM_040998836		Ochotona curzoniae	GBP4
	196	XM_040988833		Ochotona curzoniae	GBP4
	197	XM_040998979		Ochotona curzoniae	GBP5
	198	XM_040998558		Ochotona curzoniae	GBP7
	199	XM_058658935		Ochotona princeps	GBP1
	200	XM_004582068		Ochotona princeps	GBP2
	201	XM_036494382		Ochotona princeps	GBP4
	202	XM_004582188		Ochotona princeps	GBP4
	203	XM_004582189		Ochotona princeps	GBP5
	204	XM_058681307		Ochotona princeps	GBP7
Excluded sequences		Accession number		Species	Gene name			Reason excluded
	1	XM_017591401		Rattus norvegicus	Gbp1			No functional protein encoded
	2	XM_035437310		Cricetulus griseus	Gbp1			No functional protein encoded
	3	XM_029475550		Mus caroli	Gbp1			No functional protein encoded
	4	XM_021154687		Mus caroli	Gbp1			No functional protein encoded
	5	XM_029537877		Mus pahari	Gbp1			No functional protein encoded
	6	XM_031342171		Mastomys coucha	Gbp1			No functional protein encoded
	7	XM_015991692		Peromyscus maniculatus bairdii	Gbp1			No functional protein encoded
	8	XM_006998702		Peromyscus maniculatus bairdii	Gbp1			No functional protein encoded
	9	XM_007655145		Cricetulus griseus	Gbp2			No functional protein encoded
	10	XM_007607910		Cricetulus griseus	Gbp2			No functional protein encoded
	11	XM_029538048		Mus pahari	Gbp2			No functional protein encoded
	12	XM_032896552		Rattus rattus	Gbp4			No functional protein encoded
	13	XM_021189316		Mus pahari	Gbp4			No functional protein encoded
	14	XM_029475483		Mus caroli	Gbp4			No functional protein encoded
	15	XM_015991265		Peromyscus maniculatus bairdii	Gbp4			No functional protein encoded
	16	XM_027441994		Cricetulus griseus	Gbp6			No functional protein encoded
	17	XM_016004403		Peromyscus maniculatus bairdii	Gbp6			No functional protein encoded
	18	XM_006250610		Rattus norvegicus	Gbp6			No functional protein encoded
	19	XM_021155127		Mus caroli	Gbp6			No functional protein encoded
	20	XM_031375698		Mastomys coucha	Gbp6			No functional protein encoded
	21	NC_045030		Mastomys coucha	Gbp6			No functional protein encoded
	22	XM_032896550		Rattus rattus	Gbp6			Short sequence
	23	XM_021154610		Mus caroli	Gbp6			Short sequence
	24	XM_026785037		Microtus ochrogaster	Gbp6			No functional protein encoded
	25	XM_026785036		Microtus ochrogaster	Gbp7			No functional protein encoded
	26	XM_010591314		Loxodonta africana	GBP4			No functional protein encoded
	27	XM_023549398		Loxodonta africana	GBP4			No functional protein encoded
	28	XM_023448449		Loxodonta africana	GBP6			No functional protein encoded
	29	XM_023549396		Loxodonta africana	GBP1			No functional protein encoded
	30	XM_023558444		Loxodonta africana	GBP6			No functional protein encoded
	31	XM_017345575	LOC108177586	Oryctolagus cuniculus	GBP4			Short sequence
