# Supplementary material for: Evolutionary and functional characterization of lagomorph guanylate-binding proteins: a story of gain and loss and shedding light on expression, localization and innate immunity-related functions
Source: Front Immunol. 2024 Jan 29;15:1303089. doi: 10.3389/fimmu.2024.1303089 (PMC10859415; doi:10.3389/fimmu.2024.1303089)
Supplement: Supplementary file 3 [file Table_2.xlsx]

## Sheet: Folha1
Supplementary Table 2. Specific amino acids and new nomenclature in lagomporph GBPs
	Accession number	Species	Gene name	New nomenclature	CaaX motif	GxxxxGK (S/T) motif	TLRD/TVRD motif
1	XM_004582068	Ochotona princeps	GBP2		CNIL	Yes	AVRD
2	XM_040998533	Ochotona curzoniae	GBP1	GBP2	CNIL	Yes	TLRD
3	XM_002715873	Oryctolagus cuniculus	GBP1		CVIS	Yes	TLRD
4	XM_040998903	Ochotona curzoniae	GBP1		CVII	Yes	TLRD
5	XM_058658935	Ochotona princeps	GBP1		CVII	Yes	TLRD
6	XM_040998979	Ochotona curzoniae	GBP5		CILL	Yes	TLRD
7	XM_004582189	Ochotona princeps	GBP5		CVLL	Yes	TLRD
8	XM_002715513	Oryctolagus cuniculus	GBP5		CILL	Yes	TLRD
9	XM_008265608	Oryctolagus cuniculus	GBP5		No	Yes	TLRD
10	XM_040998558	Ochotona curzoniae	GBP7	GBP4/6/7	No	No	AVRD
11	XM_036494382	Ochotona princeps	GBP4	GBP4/6/7	CVII	Yes	AVRD
12	XM_040998836	Ochotona curzoniae	GBP4		No	Yes	TVRD
13	XM_040988833	Ochotona curzoniae	GBP4		No	Yes	AVRD
14	XM_004582188	Ochotona princeps	GBP4		No	Yes	TVRD
15	XM_058681307	Ochotona princeps	GBP7	GBP4	No	Yes	AVRD
16	XM_017345575	Oryctolagus cuniculus	GBP4		No	Yes	No
17	XM_008264927	Oryctolagus cuniculus	GBP4		No	Yes	AVRD
18	XM_002715512	Oryctolagus cuniculus	GBP4		No	Yes	AVRD
19	XM_017346109	Oryctolagus cuniculus	GBP4		No	Yes	AVRD
20	XM_017346115	Oryctolagus cuniculus	GBP4		No	Yes	AVRD
21	XM_008264924	Oryctolagus cuniculus	GBP4		No	Yes	AVRD
22	XM_008264918	Oryctolagus cuniculus	GBP7	GBP4	No	Yes	CVRD
