# Supplementary material for: Evolutionary and functional characterization of lagomorph guanylate-binding proteins: a story of gain and loss and shedding light on expression, localization and innate immunity-related functions
Source: Front Immunol. 2024 Jan 29;15:1303089. doi: 10.3389/fimmu.2024.1303089 (PMC10859415; doi:10.3389/fimmu.2024.1303089)
Supplement: Supplementary file 4 [file Table_3.xlsx]

## Sheet: ocGBPs
Supplementary Table 3. Analysis of protein sequence motifs
					. High probability
					0 High confidence
					(-1) low confidence
show	hits	of	frequently	occuring	signatures;	show	profile	'low	score'	hits
Output	format:	Table
Hits	for	all	PROSITE	(release	2023_01)	motifs	on	sequences	3-1_rbGBP1,	3-4L1_rbGBP4_L1,	3-4L2_rbGBP4_L2,	3-4L3_rbGBP4_L3,	3-4L4_rbGBP4_L4,	3-4L5_rbGBP4_L5,	3-4sg_rbGBP4sg,	3-5L1_rbGBP5_L1,	3-5L2_rbGBP5_L2,	3-7_rbGBP7	:
found:	310	hits	in	10	sequences
Graphical	view	(graphical	view	with	feature	detection)
Name	Start	End	matching PROSITE motif	Score	Confidence (-1 = low confidence)		Matched region sequence
3-1_rbGBP1	35	276	PS51715|G_GB1_RHD3	87.554	0	.	KQPVVVVAIVGLYRTGKSYLMNKLAGKK-KGFSLGSTVQSHTKGIWMWCVPHP---KKPDHALVLLDTEGLGDVEKGDNQNDSWIFALAILLSSTFVYNSMGTINQQAMDQLHYVTELTDRIRAKSSPDANevedssdfvsfFPDFVWTLRDFSLDLEvdgqAISADQYLENSLKLKHGTGEKIKNFNLPRLCIRMFFPKKKCFIFDRPTHRKKLgQLETmHDDELDPEFVRQVAEFCSYIFSNSK
3-4L1_rbGBP4_L1	34	276	PS51715|G_GB1_RHD3	74.72	0	.	SQPVVVVAIVGLYRTGKSYLMNRLAGRS-SGFPLGSTVQSETKGIWMWCMPHP---SKPDHTLVLLDTEGLGDVEKGDPENDSWIFALAVLLSSAFVYNSLGTINHQALEQLYYVAELSQFIRakscliSEEVEDSTdfvsfFPDFIWAVRDFTLELKshecPITEDDYLENALKLNPENNPRIKKSNMSRTCIRYFFPKRKCFVFHRPTSDKNVlvHLDKvPANQLERDFQEQTEKFCSYIFTHAK
3-4L2_rbGBP4_L2	35	277	PS51715|G_GB1_RHD3	79.153	0	.	SQPVVVVAIVGLYHTGKSYLMNRLAGQK-HGFPLGSTIESETKGIWMWCVPHP---SKPNHTLVLLDTEGLGDVEKRDPKNDSWIFALAVLLSSTFVYNSLGTINHQALEQLHFVTELTELIRARSSPPSDevedsaefvsfFPDFVWAVRDFTLELNlkgqPITEDEYLENALKLIPETNARI---QNANKpvmCIRYFFPKRKCFVFDRPTNDKNLlaRMEEvPEDQLELNFKKQSEKFCSYIFTHGK
3-4L3_rbGBP4_L3	35	130	PS51715|G_GB1_RHD3	36.666	0	.	SQPVVVVAIVGLYRTGKSYLMNRLAGQK-HGFPLGSTIESETKGIWMWCVPHP---SKPNHTLVLLDTEGLGDVEKVSQTmfyalNcaHIFLFA-TSLhfF-----------------------------------------------------------------------------------------------------------------------------------------
3-4L4_rbGBP4_L4	35	277	PS51715|G_GB1_RHD3	77.586	0	.	SQPVVVVAIVGLCRTGKSYLMNRLARQN-HGFPLGSTIESETKGIWMWCVPHP---SKPNHTLVLLDTEGLGDVEKGDPKNDSWIFALAVLLSSAFVYNSLGTINHQALEQLYFVTELTELIRARSSPPSDevedsaefvsfFPDFVWAVRDFTLELNlkgqPITEDEYLENALKLIPETNARIQNSNKPRKCIRYFFPERKCFVFDWPTNDKN-VLVHmdkvPEDQLELNFKVQSEKFCSYIFTHGK
3-4L4_rbGBP4_L4	491	649	PS50313|GLU_RICH	9.058	0	.	EeakreaaekerevlrqgeqemqqkmeaqersfqeniaqlkekmereredllreqermlehklkatevlqtflqsqtatensilqadkaltdaekalaageakreaaekerevlrqreqemqqkmeaqersfqeniaqlkekmereredllreqermlE
3-4L5_rbGBP4_L5	35	277	PS51715|G_GB1_RHD3	81.764	0	.	SQPVVVVAIVGLYRTGKSYLMNRLAGQN-HGFPLGSTVQSQTKGIWMWCVPHP---SKPNHTLVLLDTEGLGDVEKGDPKNDSWIFALAVLLSSAFVYNSLGTINHQALEQLHYVTELTELIRakssptSHEVEDSTefvsfFPDFIWAVRDFTLELKlngqPITEDEYLENALKLIPGKNPRIENSNKPRTCIRYFFPKRKCFVFDRPTSDKNLliCIEEvPEDQLELNFKVQSKKFCSYIFTHGK
3-4sg_rbGBP4sg	35	277	PS51715|G_GB1_RHD3	85.92	0	.	SQPVVVVAIVGLYRTGKSYLMNRLAGQN-HGFPLGSTIKSETKGIWMWCVPHP---SKPNQILVLLDTEGLGDVQKGDPENDSWIFALAVLLSSTFVYNSLGTINHQALEQLHFVTELTELIRARSSPPSDevedsaefvsfFPDFVWAVRDFTLELNlngqPITEDEYLEDALKLIPGTNARIQNSNKLRKCIRYFFPERKCFVFDRPTNDKNLlvHLDKvPEDQLELNFKEQSEKFCSYIFTHGK
3-5L1_rbGBP5_L1	35	276	PS51715|G_GB1_RHD3	69.236	0	.	TQPMVVVAIVGLYRTGKSYLMNKLAGKK-QGFSVGSTVQSHTKGIWMWCVPHP---EKPEHTLVLLDTEGLADVEKVDNKNDTQIFALAILVSSVFVYNTMNKIDQGAVDLLNDVTELTDLLKVRTSPDLDevedtadlvsfFPDLVWTLRDFYLCLEtdgqLITADEYLENSLKLKEGTDQRTQAYNFPRKCIKKFFPTRKCFIFDLPTNQKKLaQLQIlHDDELECEFVQQMQEFCSYIFSHSM
3-5L2_rbGBP5_L2	35	276	PS51715|G_GB1_RHD3	76.377	0	.	TQPVVVVAIVGLYRTGKSYLMNKLAGKK-TGFSVGSTVQSHTKGIWMWCVPHP---EKPDHTLVLLDTEGLGDVEKADDSNDIKIFTLAILLSSTFVYNTmSKIDQGS-MDLLNNVTELTDLLRVRTSPDPDvgedaaghvsfFPDLVWTLRDFFLDLQidgqLITADEYLENSLKLKEGDDQRTQSYNLPRKCIKKFFPTRKCFIFDSPTDLKKLsQLETlSDDDLEPLFVQQVAEFCSYIFNHSM
3-7_rbGBP7	44	286	PS51715|G_GB1_RHD3	82.839	0	.	SQPVVVVAIVGMYRTGKSYLMNRLAGEN-HGFHLGTTVKSETKGIWMWCVPHP---SQPKFTLVLLDTEGLGDVEKGDSKNDSWIFALAVLLSSTFVYNSLGTINHQALEQLHYVAELTEIIRtkstlradEIDDSDEFvsfFPDFVWCVRDFMLELKldgrPITEDEYLENALKLIPGRNPKIQNSNLVRECIRHFFPKRKCFTFDRPTKEKELlvHIEDvAEDQLDPNFQEQSENFCSYIFTYAN
3-1_rbGBP1	230	244	PS50079|NLS_BP	3	-1	.	KKKCFIFDRP--THRKK
3-1_rbGBP1	568	582	PS50079|NLS_BP	3	-1	.	KRLTNEIESL--RRQMR
3-4L1_rbGBP4_L1	379	393	PS50079|NLS_BP	3	-1	.	RKKLTDTIEK--KKKDF
3-4L1_rbGBP4_L1	490	582	PS50313|GLU_RICH	6.732	-1	.	EqakreaaekeqevlrqrekeqqqmmeaqersllenmsqlkekmeketanllseqegmlehklklqeemltegfnknaealnkeinrlkqeiE
3-4L1_rbGBP4_L1	493	509	PS50079|NLS_BP	3	-1	.	KREAAEKEQEVLRQREK
3-4L1_rbGBP4_L1	581	626	PS51107|PTS_EIIC_TYPE_5	7.17	-1	.	IEATKNQGSSWFSWFLDTVGTVFTIVLPGPAKLLGLAMRFISSQIK---------------------------------------------------------------------------------------------------------------------------------------------
3-4L2_rbGBP4_L2	440	455	PS50079|NLS_BP	3	-1	.	KRIEEEYELV-PRKGVK
3-4L2_rbGBP4_L2	491	550	PS50313|GLU_RICH	7.023	-1	.	EeakreaaekekevlrqreqemqqkmeaqersfqeniaqlkekmereredllreqermlE
3-4L2_rbGBP4_L2	601	626	PS50302|PUM	5.398	-1	.	KLLATVLTLLSEFFVSRIINQTLTTA----------
3-4L4_rbGBP4_L4	440	455	PS50079|NLS_BP	3	-1	.	KRIEEEYELV-PRKGVK
3-4L4_rbGBP4_L4	494	722	PS51021|BAR	6.767	-1	.	KREAAEKEREVLRQGEQEMQQKMEAQERSFQENIAQLKEKMEREREDLLREQErmlehkLKATEVLQTFLQsqtatENSilqadkaltDAEKALAAGEAKREAAEKEREVLRQREQEMQQKMEAqERSFQENIAQLKEKMEREREDLLREQERMLEHKLKAQKDMltevfkkdaakvNKKIKRLTEEIEVIENQGQVLFSVLPSFLGSTFGSVLTKLSPEVISrllrkL-------------------------------
3-4L4_rbGBP4_L4	521	722	PS51703|DZF	6.819	-1	.	RSFQ--ENIAQLKEKMEREREDllreqermlEHKLKATEVLQTFLQSQTATENSILQADKALTDAEKALAAGEAKREAAEkerevlrqrEQEMQQKMEAQERSfQENIAQlkekMEREREDLLREQERMLEHKLKAQKDMLTEVFKKDAAKVNKKIKRlTEEIEVIENQGQVLFSVLPS-----FLGSTFGSVLTKLSPE--------------------------------VISRLLRKL-------------------------------------------------------------------------------------------------------------------------------------------
3-4L5_rbGBP4_L5	433	628	PS51703|DZF	7.336	-1	.	RLYL---------EARKKVEEEyelvpRKGVKATEVLQRFLESQAAAENSILQADKALSDGEKALAAEEAKREAAEkerevlrqrEQEMQQKIEAQERSfQENIAQlkekMEREREDLLREQERMLEHKLKVQEEMLTEGFRKNAEELNNQIR------------ELNKEIEATKN----------------------------------RGSSWFTGFLDALGTIFTLV---------LPGPAKLFGLPLKFLGSKSKD-------------------------------------------------------------------------------------------------------------------
3-4L5_rbGBP4_L5	440	455	PS50079|NLS_BP	3	-1	.	KKVEEEYELV-PRKGVK
3-4L5_rbGBP4_L5	491	583	PS50313|GLU_RICH	8.477	-1	.	EeakreaaekerevlrqreqemqqkieaqersfqeniaqlkekmereredllreqermlehklkvqeemltegfrknaeelnnqirelnkeiE
3-4sg_rbGBP4sg	440	455	PS50079|NLS_BP	3	-1	.	KRIEEEYELV-PRKGVK
3-4sg_rbGBP4sg	492	550	PS50313|GLU_RICH	6.539	-1	.	EakreaaekerevlrqreqemqqkmeaqersfqeniaqlkekmereredllreqermlE
3-5L2_rbGBP5_L2	483	550	PS50313|GLU_RICH	6.829	-1	.	EeemkearrqaeaaraeaerleaiqrenqrlmeeqerrhqeevrqmemnrarmlqeqqrakerrlqeE
3-5L2_rbGBP5_L2	560	586	PS50127|UBC_2	6.529	-1	.	AEQARLQEELRRLQQVsRPPNDDcILL----------------------------------------------------------------------------------------------------------------------------
3-5L2_rbGBP5_L2	572	586	PS51721|G_CP	7.267	-1	.	LQQVSRP--PNDDCILL--------------------------------------------------------------------------------------------------------------------------------------------
3-7_rbGBP7	449	464	PS50079|NLS_BP	3	-1	.	RKVEQNYKLV-PRKGVK
3-7_rbGBP7	503	519	PS50079|NLS_BP	3	-1	.	KREAAEKEQELLRQREK
3-7_rbGBP7	599	637	PS50901|FTSK	5.013	-1	.	DRPWAARLVDGiGNVLISEAPGPGKIVGMWVKMLSTQIK---------------------------------------------------------------------------------------------------------------------------------------------------------
3-1_rbGBP1	111	114	PS00001|ASN_GLYCOSYLATION	.	.	.	NDSW
3-1_rbGBP1	565	568	PS00001|ASN_GLYCOSYLATION	.	.	.	NESK
3-4L1_rbGBP4_L1	32	35	PS00001|ASN_GLYCOSYLATION	.	.	.	NISQ
3-4L1_rbGBP4_L1	110	113	PS00001|ASN_GLYCOSYLATION	.	.	.	NDSW
3-4L1_rbGBP4_L1	217	220	PS00001|ASN_GLYCOSYLATION	.	.	.	NMSR
3-4L1_rbGBP4_L1	525	528	PS00001|ASN_GLYCOSYLATION	.	.	.	NMSQ
3-4L2_rbGBP4_L2	90	93	PS00001|ASN_GLYCOSYLATION	.	.	.	NHTL
3-4L2_rbGBP4_L2	111	114	PS00001|ASN_GLYCOSYLATION	.	.	.	NDSW
3-4L2_rbGBP4_L2	620	623	PS00001|ASN_GLYCOSYLATION	.	.	.	NQTL
3-4L3_rbGBP4_L3	4	7	PS00001|ASN_GLYCOSYLATION	.	.	.	NITM
3-4L3_rbGBP4_L3	90	93	PS00001|ASN_GLYCOSYLATION	.	.	.	NHTL
3-4L4_rbGBP4_L4	90	93	PS00001|ASN_GLYCOSYLATION	.	.	.	NHTL
3-4L4_rbGBP4_L4	111	114	PS00001|ASN_GLYCOSYLATION	.	.	.	NDSW
3-4L5_rbGBP4_L5	90	93	PS00001|ASN_GLYCOSYLATION	.	.	.	NHTL
3-4L5_rbGBP4_L5	111	114	PS00001|ASN_GLYCOSYLATION	.	.	.	NDSW
3-4sg_rbGBP4sg	111	114	PS00001|ASN_GLYCOSYLATION	.	.	.	NDSW
3-5L1_rbGBP5_L1	16	19	PS00001|ASN_GLYCOSYLATION	.	.	.	NTSE
3-5L1_rbGBP5_L1	111	114	PS00001|ASN_GLYCOSYLATION	.	.	.	NDTQ
3-5L2_rbGBP5_L2	16	19	PS00001|ASN_GLYCOSYLATION	.	.	.	NTSE
3-5L2_rbGBP5_L2	144	147	PS00001|ASN_GLYCOSYLATION	.	.	.	NVTE
3-5L2_rbGBP5_L2	273	276	PS00001|ASN_GLYCOSYLATION	.	.	.	NHSM
3-7_rbGBP7	120	123	PS00001|ASN_GLYCOSYLATION	.	.	.	NDSW
3-7_rbGBP7	529	532	PS00001|ASN_GLYCOSYLATION	.	.	.	NRSY
3-7_rbGBP7	535	538	PS00001|ASN_GLYCOSYLATION	.	.	.	NITQ
3-1_rbGBP1	568	571	PS00004|CAMP_PHOSPHO_SITE	.	.	.	KRlT
3-4L1_rbGBP4_L1	335	338	PS00004|CAMP_PHOSPHO_SITE	.	.	.	RRmT
3-4L1_rbGBP4_L1	380	383	PS00004|CAMP_PHOSPHO_SITE	.	.	.	KKlT
3-4L1_rbGBP4_L1	410	413	PS00004|CAMP_PHOSPHO_SITE	.	.	.	RRlS
3-4L2_rbGBP4_L2	262	265	PS00004|CAMP_PHOSPHO_SITE	.	.	.	KKqS
3-4L4_rbGBP4_L4	675	678	PS00004|CAMP_PHOSPHO_SITE	.	.	.	KRlT
3-4L5_rbGBP4_L5	411	414	PS00004|CAMP_PHOSPHO_SITE	.	.	.	KRlS
3-5L1_rbGBP5_L1	564	567	PS00004|CAMP_PHOSPHO_SITE	.	.	.	RRlT
3-5L2_rbGBP5_L2	243	246	PS00004|CAMP_PHOSPHO_SITE	.	.	.	KKlS
3-7_rbGBP7	574	577	PS00004|CAMP_PHOSPHO_SITE	.	.	.	KRkS
3-1_rbGBP1	49	51	PS00005|PKC_PHOSPHO_SITE	.	.	.	TgK
3-1_rbGBP1	149	151	PS00005|PKC_PHOSPHO_SITE	.	.	.	TdR
3-1_rbGBP1	179	181	PS00005|PKC_PHOSPHO_SITE	.	.	.	TlR
3-1_rbGBP1	203	205	PS00005|PKC_PHOSPHO_SITE	.	.	.	SlK
3-1_rbGBP1	240	242	PS00005|PKC_PHOSPHO_SITE	.	.	.	ThR
3-1_rbGBP1	338	340	PS00005|PKC_PHOSPHO_SITE	.	.	.	SqK
3-1_rbGBP1	358	360	PS00005|PKC_PHOSPHO_SITE	.	.	.	SeR
3-1_rbGBP1	370	372	PS00005|PKC_PHOSPHO_SITE	.	.	.	SfK
3-1_rbGBP1	402	404	PS00005|PKC_PHOSPHO_SITE	.	.	.	SeR
3-1_rbGBP1	419	421	PS00005|PKC_PHOSPHO_SITE	.	.	.	SmK
3-1_rbGBP1	481	483	PS00005|PKC_PHOSPHO_SITE	.	.	.	TeK
3-1_rbGBP1	530	532	PS00005|PKC_PHOSPHO_SITE	.	.	.	TdK
3-1_rbGBP1	567	569	PS00005|PKC_PHOSPHO_SITE	.	.	.	SkR
3-1_rbGBP1	576	578	PS00005|PKC_PHOSPHO_SITE	.	.	.	SlR
3-4L1_rbGBP4_L1	48	50	PS00005|PKC_PHOSPHO_SITE	.	.	.	TgK
3-4L1_rbGBP4_L1	240	242	PS00005|PKC_PHOSPHO_SITE	.	.	.	SdK
3-4L1_rbGBP4_L1	264	266	PS00005|PKC_PHOSPHO_SITE	.	.	.	TeK
3-4L1_rbGBP4_L1	279	281	PS00005|PKC_PHOSPHO_SITE	.	.	.	TlR
3-4L1_rbGBP4_L1	334	336	PS00005|PKC_PHOSPHO_SITE	.	.	.	SrR
3-4L1_rbGBP4_L1	370	372	PS00005|PKC_PHOSPHO_SITE	.	.	.	SfK
3-4L2_rbGBP4_L2	6	8	PS00005|PKC_PHOSPHO_SITE	.	.	.	TmK
3-4L2_rbGBP4_L2	49	51	PS00005|PKC_PHOSPHO_SITE	.	.	.	TgK
3-4L2_rbGBP4_L2	265	267	PS00005|PKC_PHOSPHO_SITE	.	.	.	SeK
3-4L2_rbGBP4_L2	280	282	PS00005|PKC_PHOSPHO_SITE	.	.	.	TlR
3-4L2_rbGBP4_L2	371	373	PS00005|PKC_PHOSPHO_SITE	.	.	.	SfK
3-4L2_rbGBP4_L2	402	404	PS00005|PKC_PHOSPHO_SITE	.	.	.	SvK
3-4L3_rbGBP4_L3	6	8	PS00005|PKC_PHOSPHO_SITE	.	.	.	TmK
3-4L3_rbGBP4_L3	49	51	PS00005|PKC_PHOSPHO_SITE	.	.	.	TgK
3-4L4_rbGBP4_L4	6	8	PS00005|PKC_PHOSPHO_SITE	.	.	.	TmK
3-4L4_rbGBP4_L4	49	51	PS00005|PKC_PHOSPHO_SITE	.	.	.	TgK
3-4L4_rbGBP4_L4	217	219	PS00005|PKC_PHOSPHO_SITE	.	.	.	SnK
3-4L4_rbGBP4_L4	265	267	PS00005|PKC_PHOSPHO_SITE	.	.	.	SeK
3-4L4_rbGBP4_L4	280	282	PS00005|PKC_PHOSPHO_SITE	.	.	.	TlR
3-4L4_rbGBP4_L4	371	373	PS00005|PKC_PHOSPHO_SITE	.	.	.	SfK
3-4L4_rbGBP4_L4	402	404	PS00005|PKC_PHOSPHO_SITE	.	.	.	SvK
3-4L5_rbGBP4_L5	6	8	PS00005|PKC_PHOSPHO_SITE	.	.	.	TmK
3-4L5_rbGBP4_L5	49	51	PS00005|PKC_PHOSPHO_SITE	.	.	.	TgK
3-4L5_rbGBP4_L5	217	219	PS00005|PKC_PHOSPHO_SITE	.	.	.	SnK
3-4L5_rbGBP4_L5	241	243	PS00005|PKC_PHOSPHO_SITE	.	.	.	SdK
3-4L5_rbGBP4_L5	265	267	PS00005|PKC_PHOSPHO_SITE	.	.	.	SkK
3-4L5_rbGBP4_L5	280	282	PS00005|PKC_PHOSPHO_SITE	.	.	.	TlR
3-4L5_rbGBP4_L5	371	373	PS00005|PKC_PHOSPHO_SITE	.	.	.	SfK
3-4L5_rbGBP4_L5	402	404	PS00005|PKC_PHOSPHO_SITE	.	.	.	SvK
3-4sg_rbGBP4sg	6	8	PS00005|PKC_PHOSPHO_SITE	.	.	.	TmK
3-4sg_rbGBP4sg	49	51	PS00005|PKC_PHOSPHO_SITE	.	.	.	TgK
3-4sg_rbGBP4sg	70	72	PS00005|PKC_PHOSPHO_SITE	.	.	.	TiK
3-4sg_rbGBP4sg	217	219	PS00005|PKC_PHOSPHO_SITE	.	.	.	SnK
3-4sg_rbGBP4sg	265	267	PS00005|PKC_PHOSPHO_SITE	.	.	.	SeK
3-4sg_rbGBP4sg	280	282	PS00005|PKC_PHOSPHO_SITE	.	.	.	TlR
3-4sg_rbGBP4sg	371	373	PS00005|PKC_PHOSPHO_SITE	.	.	.	SfK
3-4sg_rbGBP4sg	402	404	PS00005|PKC_PHOSPHO_SITE	.	.	.	SvK
3-4sg_rbGBP4sg	622	624	PS00005|PKC_PHOSPHO_SITE	.	.	.	SrR
3-5L1_rbGBP5_L1	49	51	PS00005|PKC_PHOSPHO_SITE	.	.	.	TgK
3-5L1_rbGBP5_L1	179	181	PS00005|PKC_PHOSPHO_SITE	.	.	.	TlR
3-5L1_rbGBP5_L1	203	205	PS00005|PKC_PHOSPHO_SITE	.	.	.	SlK
3-5L1_rbGBP5_L1	230	232	PS00005|PKC_PHOSPHO_SITE	.	.	.	TrK
3-5L1_rbGBP5_L1	338	340	PS00005|PKC_PHOSPHO_SITE	.	.	.	SqK
3-5L1_rbGBP5_L1	358	360	PS00005|PKC_PHOSPHO_SITE	.	.	.	SqR
3-5L1_rbGBP5_L1	370	372	PS00005|PKC_PHOSPHO_SITE	.	.	.	SfK
3-5L1_rbGBP5_L1	481	483	PS00005|PKC_PHOSPHO_SITE	.	.	.	TaR
3-5L1_rbGBP5_L1	597	599	PS00005|PKC_PHOSPHO_SITE	.	.	.	SpK
3-5L2_rbGBP5_L2	49	51	PS00005|PKC_PHOSPHO_SITE	.	.	.	TgK
3-5L2_rbGBP5_L2	179	181	PS00005|PKC_PHOSPHO_SITE	.	.	.	TlR
3-5L2_rbGBP5_L2	203	205	PS00005|PKC_PHOSPHO_SITE	.	.	.	SlK
3-5L2_rbGBP5_L2	230	232	PS00005|PKC_PHOSPHO_SITE	.	.	.	TrK
3-5L2_rbGBP5_L2	318	320	PS00005|PKC_PHOSPHO_SITE	.	.	.	TqK
3-5L2_rbGBP5_L2	338	340	PS00005|PKC_PHOSPHO_SITE	.	.	.	SqK
3-5L2_rbGBP5_L2	358	360	PS00005|PKC_PHOSPHO_SITE	.	.	.	SrR
3-5L2_rbGBP5_L2	370	372	PS00005|PKC_PHOSPHO_SITE	.	.	.	SfK
3-7_rbGBP7	58	60	PS00005|PKC_PHOSPHO_SITE	.	.	.	TgK
3-7_rbGBP7	79	81	PS00005|PKC_PHOSPHO_SITE	.	.	.	TvK
3-7_rbGBP7	166	168	PS00005|PKC_PHOSPHO_SITE	.	.	.	TlR
3-7_rbGBP7	297	299	PS00005|PKC_PHOSPHO_SITE	.	.	.	TgK
3-7_rbGBP7	380	382	PS00005|PKC_PHOSPHO_SITE	.	.	.	SfK
3-7_rbGBP7	411	413	PS00005|PKC_PHOSPHO_SITE	.	.	.	SdK
3-7_rbGBP7	593	595	PS00005|PKC_PHOSPHO_SITE	.	.	.	TtK
3-7_rbGBP7	594	596	PS00005|PKC_PHOSPHO_SITE	.	.	.	TkR
3-1_rbGBP1	156	159	PS00006|CK2_PHOSPHO_SITE	.	.	.	SspD
3-1_rbGBP1	179	182	PS00006|CK2_PHOSPHO_SITE	.	.	.	TlrD
3-1_rbGBP1	250	253	PS00006|CK2_PHOSPHO_SITE	.	.	.	TmhD
3-1_rbGBP1	303	306	PS00006|CK2_PHOSPHO_SITE	.	.	.	SsgD
3-1_rbGBP1	347	350	PS00006|CK2_PHOSPHO_SITE	.	.	.	TlqE
3-1_rbGBP1	358	361	PS00006|CK2_PHOSPHO_SITE	.	.	.	SerE
3-1_rbGBP1	370	373	PS00006|CK2_PHOSPHO_SITE	.	.	.	SfkD
3-1_rbGBP1	468	471	PS00006|CK2_PHOSPHO_SITE	.	.	.	SaiD
3-1_rbGBP1	479	482	PS00006|CK2_PHOSPHO_SITE	.	.	.	TltE
3-1_rbGBP1	481	484	PS00006|CK2_PHOSPHO_SITE	.	.	.	TekE
3-1_rbGBP1	521	524	PS00006|CK2_PHOSPHO_SITE	.	.	.	SyqE
3-4L1_rbGBP4_L1	86	89	PS00006|CK2_PHOSPHO_SITE	.	.	.	SkpD
3-4L1_rbGBP4_L1	194	197	PS00006|CK2_PHOSPHO_SITE	.	.	.	TedD
3-4L1_rbGBP4_L1	279	282	PS00006|CK2_PHOSPHO_SITE	.	.	.	TlrE
3-4L1_rbGBP4_L1	297	300	PS00006|CK2_PHOSPHO_SITE	.	.	.	TylD
3-4L1_rbGBP4_L1	347	350	PS00006|CK2_PHOSPHO_SITE	.	.	.	TlqE
3-4L1_rbGBP4_L1	370	373	PS00006|CK2_PHOSPHO_SITE	.	.	.	SfkD
3-4L1_rbGBP4_L1	415	418	PS00006|CK2_PHOSPHO_SITE	.	.	.	SlmE
3-4L1_rbGBP4_L1	481	484	PS00006|CK2_PHOSPHO_SITE	.	.	.	TdgE
3-4L1_rbGBP4_L1	521	524	PS00006|CK2_PHOSPHO_SITE	.	.	.	SllE
3-4L1_rbGBP4_L1	542	545	PS00006|CK2_PHOSPHO_SITE	.	.	.	SeqE
3-4L2_rbGBP4_L2	69	72	PS00006|CK2_PHOSPHO_SITE	.	.	.	StiE
3-4L2_rbGBP4_L2	195	198	PS00006|CK2_PHOSPHO_SITE	.	.	.	TedE
3-4L2_rbGBP4_L2	294	297	PS00006|CK2_PHOSPHO_SITE	.	.	.	SlvE
3-4L2_rbGBP4_L2	348	351	PS00006|CK2_PHOSPHO_SITE	.	.	.	TlqE
3-4L2_rbGBP4_L2	371	374	PS00006|CK2_PHOSPHO_SITE	.	.	.	SfkD
3-4L2_rbGBP4_L2	416	419	PS00006|CK2_PHOSPHO_SITE	.	.	.	SlmE
3-4L2_rbGBP4_L2	522	525	PS00006|CK2_PHOSPHO_SITE	.	.	.	SfqE
3-4L3_rbGBP4_L3	69	72	PS00006|CK2_PHOSPHO_SITE	.	.	.	StiE
3-4L4_rbGBP4_L4	69	72	PS00006|CK2_PHOSPHO_SITE	.	.	.	StiE
3-4L4_rbGBP4_L4	195	198	PS00006|CK2_PHOSPHO_SITE	.	.	.	TedE
3-4L4_rbGBP4_L4	294	297	PS00006|CK2_PHOSPHO_SITE	.	.	.	SlvE
3-4L4_rbGBP4_L4	348	351	PS00006|CK2_PHOSPHO_SITE	.	.	.	TlqE
3-4L4_rbGBP4_L4	371	374	PS00006|CK2_PHOSPHO_SITE	.	.	.	SfkD
3-4L4_rbGBP4_L4	416	419	PS00006|CK2_PHOSPHO_SITE	.	.	.	SlmE
3-4L4_rbGBP4_L4	427	430	PS00006|CK2_PHOSPHO_SITE	.	.	.	SapE
3-4L4_rbGBP4_L4	482	485	PS00006|CK2_PHOSPHO_SITE	.	.	.	TagE
3-4L4_rbGBP4_L4	522	525	PS00006|CK2_PHOSPHO_SITE	.	.	.	SfqE
3-4L4_rbGBP4_L4	567	570	PS00006|CK2_PHOSPHO_SITE	.	.	.	TatE
3-4L4_rbGBP4_L4	581	584	PS00006|CK2_PHOSPHO_SITE	.	.	.	TdaE
3-4L4_rbGBP4_L4	621	624	PS00006|CK2_PHOSPHO_SITE	.	.	.	SfqE
3-4L5_rbGBP4_L5	159	162	PS00006|CK2_PHOSPHO_SITE	.	.	.	TshE
3-4L5_rbGBP4_L5	195	198	PS00006|CK2_PHOSPHO_SITE	.	.	.	TedE
3-4L5_rbGBP4_L5	317	320	PS00006|CK2_PHOSPHO_SITE	.	.	.	TlaE
3-4L5_rbGBP4_L5	348	351	PS00006|CK2_PHOSPHO_SITE	.	.	.	TlqE
3-4L5_rbGBP4_L5	371	374	PS00006|CK2_PHOSPHO_SITE	.	.	.	SfkD
3-4L5_rbGBP4_L5	416	419	PS00006|CK2_PHOSPHO_SITE	.	.	.	SlmE
3-4L5_rbGBP4_L5	482	485	PS00006|CK2_PHOSPHO_SITE	.	.	.	SdgE
3-4L5_rbGBP4_L5	522	525	PS00006|CK2_PHOSPHO_SITE	.	.	.	SfqE
3-4sg_rbGBP4sg	195	198	PS00006|CK2_PHOSPHO_SITE	.	.	.	TedE
3-4sg_rbGBP4sg	348	351	PS00006|CK2_PHOSPHO_SITE	.	.	.	TlqE
3-4sg_rbGBP4sg	371	374	PS00006|CK2_PHOSPHO_SITE	.	.	.	SfkD
3-4sg_rbGBP4sg	416	419	PS00006|CK2_PHOSPHO_SITE	.	.	.	SlmE
3-4sg_rbGBP4sg	482	485	PS00006|CK2_PHOSPHO_SITE	.	.	.	TdaE
3-4sg_rbGBP4sg	522	525	PS00006|CK2_PHOSPHO_SITE	.	.	.	SfqE
3-5L1_rbGBP5_L1	156	159	PS00006|CK2_PHOSPHO_SITE	.	.	.	TspD
3-5L1_rbGBP5_L1	179	182	PS00006|CK2_PHOSPHO_SITE	.	.	.	TlrD
3-5L1_rbGBP5_L1	195	198	PS00006|CK2_PHOSPHO_SITE	.	.	.	TadE
3-5L1_rbGBP5_L1	347	350	PS00006|CK2_PHOSPHO_SITE	.	.	.	TlqE
3-5L1_rbGBP5_L1	358	361	PS00006|CK2_PHOSPHO_SITE	.	.	.	SqrE
3-5L1_rbGBP5_L1	370	373	PS00006|CK2_PHOSPHO_SITE	.	.	.	SfkD
3-5L1_rbGBP5_L1	384	387	PS00006|CK2_PHOSPHO_SITE	.	.	.	TllD
3-5L2_rbGBP5_L2	132	135	PS00006|CK2_PHOSPHO_SITE	.	.	.	SkiD
3-5L2_rbGBP5_L2	156	159	PS00006|CK2_PHOSPHO_SITE	.	.	.	TspD
3-5L2_rbGBP5_L2	179	182	PS00006|CK2_PHOSPHO_SITE	.	.	.	TlrD
3-5L2_rbGBP5_L2	195	198	PS00006|CK2_PHOSPHO_SITE	.	.	.	TadE
3-5L2_rbGBP5_L2	238	241	PS00006|CK2_PHOSPHO_SITE	.	.	.	SptD
3-5L2_rbGBP5_L2	246	249	PS00006|CK2_PHOSPHO_SITE	.	.	.	SqlE
3-5L2_rbGBP5_L2	250	253	PS00006|CK2_PHOSPHO_SITE	.	.	.	TlsD
3-5L2_rbGBP5_L2	252	255	PS00006|CK2_PHOSPHO_SITE	.	.	.	SddD
3-5L2_rbGBP5_L2	303	306	PS00006|CK2_PHOSPHO_SITE	.	.	.	ScgD
3-5L2_rbGBP5_L2	318	321	PS00006|CK2_PHOSPHO_SITE	.	.	.	TqkE
3-5L2_rbGBP5_L2	347	350	PS00006|CK2_PHOSPHO_SITE	.	.	.	TlqE
3-5L2_rbGBP5_L2	358	361	PS00006|CK2_PHOSPHO_SITE	.	.	.	SrrE
3-5L2_rbGBP5_L2	370	373	PS00006|CK2_PHOSPHO_SITE	.	.	.	SfkD
3-7_rbGBP7	118	121	PS00006|CK2_PHOSPHO_SITE	.	.	.	SknD
3-7_rbGBP7	204	207	PS00006|CK2_PHOSPHO_SITE	.	.	.	TedE
3-7_rbGBP7	303	306	PS00006|CK2_PHOSPHO_SITE	.	.	.	TlvE
3-7_rbGBP7	307	310	PS00006|CK2_PHOSPHO_SITE	.	.	.	TyvD
3-7_rbGBP7	357	360	PS00006|CK2_PHOSPHO_SITE	.	.	.	TlqE
3-7_rbGBP7	366	369	PS00006|CK2_PHOSPHO_SITE	.	.	.	TtcE
3-7_rbGBP7	380	383	PS00006|CK2_PHOSPHO_SITE	.	.	.	SfkD
3-7_rbGBP7	425	428	PS00006|CK2_PHOSPHO_SITE	.	.	.	SlmE
3-7_rbGBP7	531	534	PS00006|CK2_PHOSPHO_SITE	.	.	.	SyqE
3-7_rbGBP7	594	597	PS00006|CK2_PHOSPHO_SITE	.	.	.	TkrE
3-1_rbGBP1	45	50	PS00008|MYRISTYL	.	.	.	GLyrTG
3-1_rbGBP1	191	196	PS00008|MYRISTYL	.	.	.	GQaiSA
3-1_rbGBP1	246	251	PS00008|MYRISTYL	.	.	.	GQleTM
3-4L1_rbGBP4_L1	44	49	PS00008|MYRISTYL	.	.	.	GLyrTG
3-4L1_rbGBP4_L1	283	288	PS00008|MYRISTYL	.	.	.	GIivTG
3-4L1_rbGBP4_L1	288	293	PS00008|MYRISTYL	.	.	.	GNwlGR
3-4L1_rbGBP4_L1	305	310	PS00008|MYRISTYL	.	.	.	GTvpCL
3-4L1_rbGBP4_L1	452	457	PS00008|MYRISTYL	.	.	.	GVkaNE
3-4L1_rbGBP4_L1	600	605	PS00008|MYRISTYL	.	.	.	GTvfTI
3-4L2_rbGBP4_L2	45	50	PS00008|MYRISTYL	.	.	.	GLyhTG
3-4L2_rbGBP4_L2	60	65	PS00008|MYRISTYL	.	.	.	GQkhGF
3-4L2_rbGBP4_L2	191	196	PS00008|MYRISTYL	.	.	.	GQpiTE
3-4L2_rbGBP4_L2	284	289	PS00008|MYRISTYL	.	.	.	GIivTG
3-4L2_rbGBP4_L2	289	294	PS00008|MYRISTYL	.	.	.	GNrlGS
3-4L2_rbGBP4_L2	306	311	PS00008|MYRISTYL	.	.	.	GAvpCL
3-4L2_rbGBP4_L2	453	458	PS00008|MYRISTYL	.	.	.	GVkaTE
3-4L2_rbGBP4_L2	558	563	PS00008|MYRISTYL	.	.	.	GMptGF
3-4L2_rbGBP4_L2	580	585	PS00008|MYRISTYL	.	.	.	GIeeTV
3-4L3_rbGBP4_L3	45	50	PS00008|MYRISTYL	.	.	.	GLyrTG
3-4L3_rbGBP4_L3	60	65	PS00008|MYRISTYL	.	.	.	GQkhGF
3-4L4_rbGBP4_L4	45	50	PS00008|MYRISTYL	.	.	.	GLcrTG
3-4L4_rbGBP4_L4	191	196	PS00008|MYRISTYL	.	.	.	GQpiTE
3-4L4_rbGBP4_L4	284	289	PS00008|MYRISTYL	.	.	.	GIivTG
3-4L4_rbGBP4_L4	289	294	PS00008|MYRISTYL	.	.	.	GNrlGS
3-4L4_rbGBP4_L4	306	311	PS00008|MYRISTYL	.	.	.	GAvpCL
3-4L4_rbGBP4_L4	453	458	PS00008|MYRISTYL	.	.	.	GVkaTE
3-4L4_rbGBP4_L4	700	705	PS00008|MYRISTYL	.	.	.	GStfGS
3-4L4_rbGBP4_L4	704	709	PS00008|MYRISTYL	.	.	.	GSvlTK
3-4L5_rbGBP4_L5	45	50	PS00008|MYRISTYL	.	.	.	GLyrTG
3-4L5_rbGBP4_L5	60	65	PS00008|MYRISTYL	.	.	.	GQnhGF
3-4L5_rbGBP4_L5	191	196	PS00008|MYRISTYL	.	.	.	GQpiTE
3-4L5_rbGBP4_L5	284	289	PS00008|MYRISTYL	.	.	.	GIivTG
3-4L5_rbGBP4_L5	289	294	PS00008|MYRISTYL	.	.	.	GNrlGR
3-4L5_rbGBP4_L5	306	311	PS00008|MYRISTYL	.	.	.	GAvpCL
3-4L5_rbGBP4_L5	453	458	PS00008|MYRISTYL	.	.	.	GVkaTE
3-4L5_rbGBP4_L5	601	606	PS00008|MYRISTYL	.	.	.	GTifTL
3-4sg_rbGBP4sg	45	50	PS00008|MYRISTYL	.	.	.	GLyrTG
3-4sg_rbGBP4sg	60	65	PS00008|MYRISTYL	.	.	.	GQnhGF
3-4sg_rbGBP4sg	191	196	PS00008|MYRISTYL	.	.	.	GQpiTE
3-4sg_rbGBP4sg	284	289	PS00008|MYRISTYL	.	.	.	GIivTG
3-4sg_rbGBP4sg	289	294	PS00008|MYRISTYL	.	.	.	GNrlGR
3-4sg_rbGBP4sg	306	311	PS00008|MYRISTYL	.	.	.	GAvpCL
3-4sg_rbGBP4sg	453	458	PS00008|MYRISTYL	.	.	.	GVkaTE
3-4sg_rbGBP4sg	600	605	PS00008|MYRISTYL	.	.	.	GGifGS
3-4sg_rbGBP4sg	601	606	PS00008|MYRISTYL	.	.	.	GIfgSV
3-4sg_rbGBP4sg	604	609	PS00008|MYRISTYL	.	.	.	GSvlGR
3-5L1_rbGBP5_L1	45	50	PS00008|MYRISTYL	.	.	.	GLyrTG
3-5L1_rbGBP5_L1	191	196	PS00008|MYRISTYL	.	.	.	GQliTA
3-5L1_rbGBP5_L1	283	288	PS00008|MYRISTYL	.	.	.	GIkvNG
3-5L2_rbGBP5_L2	45	50	PS00008|MYRISTYL	.	.	.	GLyrTG
3-5L2_rbGBP5_L2	191	196	PS00008|MYRISTYL	.	.	.	GQliTA
3-5L2_rbGBP5_L2	283	288	PS00008|MYRISTYL	.	.	.	GIkvNG
3-7_rbGBP7	54	59	PS00008|MYRISTYL	.	.	.	GMyrTG
3-7_rbGBP7	293	298	PS00008|MYRISTYL	.	.	.	GIhvTG
3-7_rbGBP7	315	320	PS00008|MYRISTYL	.	.	.	GAvpCL
3-7_rbGBP7	462	467	PS00008|MYRISTYL	.	.	.	GVkaNE
3-1_rbGBP1	59	62	PS00009|AMIDATION	.	.	.	aGKK
3-5L1_rbGBP5_L1	59	62	PS00009|AMIDATION	.	.	.	aGKK
3-5L2_rbGBP5_L2	59	62	PS00009|AMIDATION	.	.	.	aGKK
3-7_rbGBP7	297	300	PS00009|AMIDATION	.	.	.	tGKR
3-5L1_rbGBP5_L1	304	306	PS00016|RGD	.	.	.	RGD
3-1_rbGBP1	45	52	PS00017|ATP_GTP_A	.	.	.	GlyrtGKS
3-4L1_rbGBP4_L1	44	51	PS00017|ATP_GTP_A	.	.	.	GlyrtGKS
3-4L2_rbGBP4_L2	45	52	PS00017|ATP_GTP_A	.	.	.	GlyhtGKS
3-4L3_rbGBP4_L3	45	52	PS00017|ATP_GTP_A	.	.	.	GlyrtGKS
3-4L4_rbGBP4_L4	45	52	PS00017|ATP_GTP_A	.	.	.	GlcrtGKS
3-4L5_rbGBP4_L5	45	52	PS00017|ATP_GTP_A	.	.	.	GlyrtGKS
3-4sg_rbGBP4sg	45	52	PS00017|ATP_GTP_A	.	.	.	GlyrtGKS
3-5L1_rbGBP5_L1	45	52	PS00017|ATP_GTP_A	.	.	.	GlyrtGKS
3-5L2_rbGBP5_L2	45	52	PS00017|ATP_GTP_A	.	.	.	GlyrtGKS
3-7_rbGBP7	54	61	PS00017|ATP_GTP_A	.	.	.	GmyrtGKS
3-1_rbGBP1	588	591	PS00294|PRENYLATION	.	.	.	CVIs
3-5L2_rbGBP5_L2	583	586	PS00294|PRENYLATION	.	.	.	CILl
3-4L1_rbGBP4_L1	438	445	PS60007|TYR_PHOSPHO_SITE_2	.	.	.	KkkvEqnY
3-4L2_rbGBP4_L2	439	446	PS60007|TYR_PHOSPHO_SITE_2	.	.	.	RkriEeeY
3-4L4_rbGBP4_L4	439	446	PS60007|TYR_PHOSPHO_SITE_2	.	.	.	RkriEeeY
3-4L5_rbGBP4_L5	439	446	PS60007|TYR_PHOSPHO_SITE_2	.	.	.	RkkvEeeY
3-4sg_rbGBP4sg	439	446	PS60007|TYR_PHOSPHO_SITE_2	.	.	.	RkriEeeY
3-7_rbGBP7	201	208	PS60007|TYR_PHOSPHO_SITE_2	.	.	.	RpitEdeY
3-7_rbGBP7	448	455	PS60007|TYR_PHOSPHO_SITE_2	.	.	.	KrkvEqnY

## Sheet: Overview motifs
				Supplementary Table 3. Analysis of protein sequence motifs				Protein motifs with a high probability of occurrence
				Indentifer	PS51715|G_GB1_RHD3	PS50313|GLU_RICH	PS50079|NLS_BP	PS00001|ASN_GLYCOSYLATION	PS00004|CAMP_PHOSPHO_SITE PS00005|PKC_PHOSPHO_SITE PS00006|CK2_PHOSPHO_SITE PS60007|TYR_PHOSPHO_SITE_2	PS00017|ATP_GTP_A	PS00009|AMIDATION	PS00008|MYRISTYL	PS00294|PRENYLATION
				Motif	GB1/RHD3-type guanine nucleotide-binding (G) domain	Glutamic acid enriched region	Bipartite nuclear localization signal	N-glycosylation site	Phosphorylation sites	ATP/GTP-binding site motif A (P-loop)	Amidation site	N-myristoylation site	Prenyl group binding site (CAAX box)
				ocGBP1	Yes (high conf.)	No	Yes (2x, low conf.)	Yes (2x)	Yes (22x)	Yes	Yes	Yes (3x)	Yes (CVIS)
				ocGBP4L1	Yes (high conf.)	Yes (low conf.)	Yes (2x, low conf.)	Yes (4x)	Yes (18x)	Yes	Yes	Yes (6x)	No
				ocGBP4L2	Yes (high conf.)	Yes (low conf.)	Yes (1x, low conf.)	Yes (3x)	Yes (14x)	Yes	Yes	Yes (9x)	No
				ocGBP4L3	Yes (high conf.)	No	No	Yes (2x)	Yes (3x)	Yes	No	Yes (2x)	No
				ocGBP4L4	Yes (high conf.)	Yes (high conf.)	Yes (1x, low conf.)	Yes (2x)	Yes (20x)	Yes	No	Yes (8x)	No
				ocGBP4L5	Yes (high conf.)	Yes (low conf.)	Yes (1x, low conf.)	Yes (2x)	Yes (17x)	Yes	No	Yes (8x)	No
				ocGBP4sg	Yes (high conf.)	Yes (low conf.)	Yes (1x, low conf.)	Yes (1x)	Yes (15x)	Yes	No	Yes (10x)	No
				ocGBP5L1	Yes (high conf.)	No	No	Yes (2x)	Yes (14x)	Yes	No	Yes (3x)	No
				ocGBP5L2	Yes (high conf.)	Yes (low conf.)	No	Yes (3x)	Yes (18x)	Yes	No	Yes (3x)	Yes (CILL)
				ocGBP7	Yes (high conf.)	No	Yes (1x, low conf.)	Yes (3x)	Yes (19x)	Yes	Yes	Yes (4x)	No
					Confidence	high	0
						low	-1
